# Supplementary material for: Species-specific detection of Schistosoma japonicum using the ‘SNAILS’ DNA-based biosensor
Source: Commun Biol. 2025 Aug 30;8:1321. doi: 10.1038/s42003-025-08773-7 (PMC12398544; doi:10.1038/s42003-025-08773-7)
Supplement: Supplementary file 3 — Supplementary Data [file 42003_2025_8773_MOESM3_ESM.xlsx]

## Sheet: Supplementary Figure 2
Time (minutes)	SJ_WT9									Smek_Smal_WT9									SM_WT9									SR_WT9									SH_WT9									SB_WT9
	Run 1			Run 2			Run 3			Run 1			Run 2			Run 3			Run 1			Run 2			Run 3			Run 1			Run 2			Run 3			Run 1			Run 2			Run 3			Run 1			Run 2
0	2628	2588	2556	2322	2231	2302	2412	2439	2344	1783	1815	1865	1928	1971	1972	1809	1825	1777	1769	1815	1817	1969	1930	1964	1825	1795	1773	1794	1796	1771	1961	1970	2047	1831	1828	1865	1847	1833	1814	5901	1977	1980	1842	1849	1868	1890	1875	1826	1905
5	3678	3407	3289	2748	2584	2638	3104	2837	2828	1684	1733	1715	1862	1817	1781	1711	1704	1715	1699	1721	1721	1792	1822	1854	1713	1714	1703	1677	1737	1750	1870	1805	1812	1692	1723	1755	1686	1720	1792	2043	1820	1764	1715	1688	1683	1743	1787	1700	1789
10	5551	5088	5033	3947	3607	3647	4604	4240	4134	1642	1648	1696	1751	1760	1765	1638	1634	1579	1625	1628	1631	1684	1739	1738	1621	1671	1581	1653	1589	1648	1730	1700	1767	1622	1689	1720	1630	1603	1665	2717	1747	1712	1684	1636	1665	1686	1659	1712	1708
15	8030	7423	7281	5659	5221	5280	6688	6064	6082	1630	1663	1610	1654	1714	1679	1601	1539	1596	1595	1610	1597	1680	1672	1680	1584	1608	1594	1613	1571	1597	1681	1737	1720	1582	1645	1668	1575	1603	1667	1703	1670	1671	1663	1608	1628	1643	1582	1619	1680
20	10692	10088	10013	7661	6934	7214	8863	8239	8328	1553	1594	1564	1685	1677	1641	1574	1557	1552	1572	1572	1633	1668	1661	1633	1593	1592	1560	1595	1582	1596	1681	1681	1751	1574	1588	1630	1600	1621	1611	2517	1655	1633	1650	1645	1615	1582	1580	1647	1648
25	13581	12620	12864	9636	8967	9160	11247	10630	10691	1528	1605	1535	1653	1655	1700	1541	1490	1554	1598	1561	1563	1642	1614	1694	1564	1539	1567	1558	1560	1560	1647	1670	1625	1564	1521	1619	1573	1604	1610	2339	1666	1632	1616	1569	1638	1601	1589	1569	1648
30	16324	15399	15819	11652	10884	11308	13608	12711	13131	1533	1601	1574	1666	1639	1611	1580	1545	1523	1532	1518	1558	1594	1609	1572	1530	1562	1510	1562	1563	1501	1643	1619	1622	1603	1561	1567	1539	1526	1581	2598	1605	1586	1639	1542	1548	1569	1593	1560	1612
35	19070	18223	18870	13735	12888	13432	15768	15207	15406	1518	1598	1600	1625	1646	1631	1501	1477	1514	1525	1562	1526	1623	1597	1630	1500	1554	1534	1573	1510	1470	1597	1610	1675	1520	1566	1574	1551	1580	1547	2052	1617	1577	1605	1605	1591	1559	1533	1561	1621
40	21913	21101	21685	15710	14982	15544	18318	17410	17856	1518	1555	1534	1614	1599	1623	1531	1498	1492	1516	1583	1564	1594	1585	1575	1552	1591	1559	1528	1544	1494	1579	1580	1648	1638	1544	1565	1588	1523	1546	1748	1593	1538	1605	1601	1595	1584	1543	1555	1594
45	24786	23556	24340	17840	16740	17534	20515	19830	20417	1520	1544	1538	1633	1633	1558	1534	1510	1530	1556	1558	1560	1607	1566	1610	1530	1521	1523	1554	1543	1481	1575	1585	1634	1774	1551	1547	1554	1587	1556	2764	1587	1539	1572	1595	1546	1543	1542	1537	1579
50	27416	25968	27268	19794	18725	19475	22802	21890	22772	1522	1499	1581	1576	1570	1587	1484	1534	1515	1524	1513	1533	1560	1552	1569	1501	1585	1495	1500	1478	1505	1557	1539	1583	1554	1531	1571	1523	1529	1530	2068	1605	1546	1584	1548	1551	1556	1501	1511	1579
55	29642	28467	29563	21586	20382	21599	24934	23868	25038	1525	1554	1505	1579	1579	1623	1513	1531	1524	1466	1535	1509	1535	1564	1548	1565	1533	1566	1527	1457	1454	1559	1581	1567	1573	1537	1601	1532	1565	1558	1570	1637	1540	1556	1571	1599	1531	1483	1518	1572
60	32050	31033	32271	23538	22085	23416	26969	25983	27105	1476	1511	1503	1553	1566	1548	1543	1453	1494	1486	1478	1481	1533	1607	1554	1480	1522	1483	1511	1472	1459	1581	1557	1564	1503	1558	1522	1498	1505	1539	1562	1585	1563	1569	1573	1548	1535	1543	1534	1551
65	34664	33653	34685	25181	23819	25115	29062	27935	28932	1506	1513	1487	1573	1548	1599	1508	1519	1535	1507	1534	1496	1518	1547	1548	1541	1510	1497	1493	1489	1505	1560	1487	1584	1513	1530	1537	1486	1490	1505	4362	1570	1483	1552	1542	1536	1534	1509	1466	1543
70	36879	35969	36822	27007	25426	26879	30877	29807	31046	1469	1499	1495	1603	1540	1531	1542	1508	1522	1471	1463	1443	1559	1563	1529	1498	1518	1525	1501	1464	1463	1550	1512	1531	1582	1518	1547	1496	1471	1496	1553	1555	1540	1594	1539	1522	1499	1482	1512	1443
75	39028	38051	38990	28816	27064	28333	32440	31832	33182	1457	1479	1453	1545	1543	1578	1498	1481	1458	1456	1437	1474	1506	1550	1528	1473	1510	1493	1470	1458	1485	1578	1523	1569	1573	1502	1521	1510	1494	1503	1628	1541	1519	1563	1531	1543	1514	1499	1500	1482
80	40744	39756	41279	30370	28503	29918	34724	33585	35103	1458	1471	1463	1510	1518	1558	1490	1470	1467	1435	1513	1481	1455	1545	1550	1500	1537	1497	1498	1459	1453	1513	1538	1475	1503	1529	1535	1501	1448	1487	1668	1497	1531	1539	1538	1518	1512	1472	1472	1500
85	42772	42031	43097	31806	29977	31515	36402	35519	36638	1428	1475	1556	1515	1568	1537	1462	1483	1503	1450	1422	1476	1503	1475	1520	1493	1474	1543	1406	1426	1455	1521	1509	1519	1579	1540	1491	1512	1484	1507	1492	1542	1484	1555	1537	1525	1510	1490	1457	1498
90	44516	43787	44954	33227	31264	32855	38086	37201	38434	1423	1428	1482	1509	1543	1508	1519	1495	1480	1435	1446	1462	1457	1494	1494	1507	1516	1494	1469	1432	1380	1519	1501	1559	1537	1516	1523	1495	1453	1446	1528	1539	1486	1590	1470	1476	1508	1490	1494	1477
95	46361	45456	46491	34626	32451	34175	39513	38623	40083	1438	1460	1504	1481	1566	1494	1507	1481	1514	1458	1473	1457	1467	1497	1487	1496	1500	1471	1476	1401	1406	1519	1498	1500	1502	1502	1522	1490	1445	1480	5156	1530	1498	1506	1512	1516	1477	1453	1461	1489
100	48214	47054	48197	36059	33650	35508	40993	40177	41839	1423	1470	1448	1512	1534	1513	1470	1465	1456	1434	1475	1461	1489	1488	1474	1457	1517	1458	1459	1407	1397	1476	1460	1474	1473	1502	1506	1479	1423	1460	5663	1569	1475	1539	1470	1535	1480	1440	1451	1473
105	49823	48558	49790	37617	34593	36908	42457	41709	43331	1456	1433	1452	1410	1505	1520	1421	1484	1467	1450	1407	1437	1461	1459	1502	1443	1504	1475	1438	1394	1436	1462	1466	1496	1554	1497	1497	1421	1440	1450	3919	1494	1457	1485	1511	1543	1454	1446	1443	1481
110	50971	49968	51682	38759	35871	38164	43894	42986	44777	1438	1451	1430	1457	1511	1497	1454	1486	1481	1432	1449	1420	1488	1404	1404	1474	1504	1484	1428	1417	1382	1494	1457	1480	1487	1526	1517	1444	1447	1414	1498	1468	1448	1511	1504	1523	1403	1436	1472	1433
115	52709	51526	52929	39916	37080	38939	44373	44231	46197	1450	1445	1427	1471	1485	1476	1440	1469	1429	1416	1465	1415	1461	1467	1474	1478	1434	1474	1441	1430	1427	1456	1502	1501	1641	1497	1467	1408	1383	1432	3119	1506	1467	1558	1474	1478	1445	1471	1460	1413
120	54214	52747	54075	41262	38071	40474	46459	45398	47545	1356	1453	1448	1456	1494	1417	1424	1451	1433	1409	1438	1428	1486	1445	1478	1433	1506	1468	1381	1439	1399	1505	1497	1482	1506	1469	1485	1425	1424	1446	2492	1480	1450	1516	1480	1513	1456	1463	1463	1440
125	55415	54195	55694	42200	38948	41506	47750	46713	48594	1411	1428	1430	1465	1513	1491	1455	1443	1458	1422	1389	1449	1481	1452	1431	1492	1513	1484	1406	1347	1384	1449	1464	1470	1461	1443	1494	1462	1432	1435	1682	1448	1415	1565	1491	1451	1428	1470	1437	1424
130	56710	55052	56755	43339	40008	42348	48875	47846	49746	1396	1417	1440	1440	1502	1461	1429	1484	1413	1422	1409	1368	1415	1415	1452	1456	1456	1452	1431	1400	1436	1475	1424	1502	1452	1516	1486	1393	1402	1425	3276	1458	1432	1511	1476	1456	1383	1433	1459	1420
135	57731	56380	57728	44426	40587	43237	49776	48941	51193	1391	1375	1401	1411	1455	1449	1406	1507	1412	1407	1411	1382	1508	1433	1405	1433	1473	1458	1441	1395	1417	1398	1466	1442	1499	1499	1472	1418	1403	1414	1499	1484	1408	1474	1485	1500	1457	1412	1395	1441
140	58884	57186	58839	45503	41760	44246	50306	49910	52203	1378	1419	1431	1461	1480	1429	1421	1452	1409	1382	1434	1401	1448	1399	1424	1448	1446	1405	1423	1378	1377	1456	1467	1489	1590	1444	1495	1389	1406	1442	1399	1435	1384	1509	1464	1446	1386	1431	1395	1413
145	59692	58034	59704	46459	42475	45272	50778	50864	53077	1376	1408	1367	1423	1439	1410	1398	1447	1452	1327	1351	1394	1413	1406	1469	1463	1501	1477	1351	1410	1353	1424	1451	1445	1444	1502	1467	1387	1423	1366	1708	1440	1404	1448	1443	1415	1418	1424	1419	1425
150	61208	59063	60873	47089	42753	45793	52720	51648	53640	1372	1396	1445	1439	1414	1412	1406	1439	1453	1346	1378	1387	1433	1392	1422	1442	1461	1412	1411	1404	1341	1416	1411	1427	1477	1424	1458	1409	1373	1407	4612	1416	1433	1490	1450	1464	1434	1444	1370	1391
155	61988	60230	61639	48213	43865	46730	53223	52406	54527	1390	1374	1385	1390	1475	1422	1434	1432	1401	1369	1404	1374	1446	1428	1407	1455	1485	1430	1424	1393	1349	1454	1460	1455	1469	1459	1412	1386	1403	1375	2335	1432	1345	1516	1414	1394	1422	1406	1416	1449
160	63067	60707	62396	49114	44238	47524	54080	53488	55059	1364	1386	1428	1404	1453	1457	1408	1397	1425	1355	1393	1397	1421	1369	1447	1442	1487	1442	1354	1404	1332	1381	1435	1436	1531	1447	1446	1380	1353	1355	4236	1412	1365	1462	1473	1434	1418	1398	1390	1410
165	63486	61561	63518	49620	45186	47859	54612	53718	56108	1331	1393	1385	1405	1437	1433	1414	1405	1421	1362	1389	1440	1420	1410	1388	1456	1438	1429	1377	1340	1317	1445	1385	1450	1449	1508	1460	1393	1394	1402	1433	1418	1429	1482	1438	1431	1388	1383	1373	1389
170	64671	62410	64276	50518	45870	48663	55090	54408	56576	1390	1401	1399	1369	1421	1438	1405	1391	1455	1389	1410	1398	1393	1389	1373	1469	1477	1450	1391	1338	1350	1399	1421	1406	1621	1469	1470	1367	1386	1360	4813	1398	1394	1473	1425	1408	1406	1400	1422	1398
175	65075	62932	64839	51604	45769	49080	55116	55096	57451	1367	1396	1385	1396	1430	1434	1404	1426	1460	1372	1371	1354	1379	1403	1401	1465	1478	1447	1405	1380	1350	1419	1383	1399	1444	1450	1428	1382	1397	1361	4393	1449	1345	1490	1439	1429	1414	1418	1439	1360
180	66074	63992	65748	52315	46612	50007	56770	55632	58126	1357	1397	1413	1391	1400	1432	1411	1401	1426	1361	1334	1399	1394	1380	1369	1406	1456	1420	1366	1381	1345	1349	1358	1405	1423	1448	1477	1364	1375	1371	1795	1408	1377	1508	1474	1462	1384	1391	1476	1361
185	66877	64273	66450	53164	47538	50187	56328	56043	58452	1402	1384	1363	1429	1385	1362	1324	1405	1439	1348	1387	1370	1397	1425	1367	1425	1396	1414	1380	1360	1354	1390	1422	1431	1456	1455	1451	1389	1389	1359	2934	1402	1353	1480	1425	1453	1366	1390	1407	1414
190	67538	65149	67110	53229	48076	50632	57171	56473	58782	1344	1386	1393	1371	1375	1390	1374	1366	1441	1352	1392	1318	1357	1370	1385	1433	1411	1413	1371	1373	1338	1369	1368	1386	1511	1409	1439	1381	1365	1425	4486	1452	1382	1463	1400	1428	1413	1403	1421	1367
195	68080	65485	67537	54369	48151	51078	57525	57453	59632	1397	1388	1401	1351	1399	1363	1387	1355	1375	1406	1352	1369	1384	1388	1368	1387	1446	1506	1393	1400	1337	1445	1419	1407	1406	1394	1431	1341	1381	1384	4813	1443	1374	1455	1385	1443	1383	1405	1395	1388
200	68439	66017	68295	54929	48373	51456	58410	57596	60101	1377	1379	1388	1379	1405	1377	1343	1349	1415	1384	1407	1346	1404	1371	1343	1448	1436	1401	1397	1398	1321	1390	1351	1386	1426	1418	1387	1397	1355	1366	4710	1374	1361	1430	1382	1408	1386	1385	1411	1349
205	69389	66743	68872	55287	48797	52003	58467	58077	60314	1373	1410	1387	1360	1384	1391	1346	1380	1358	1379	1374	1384	1429	1370	1371	1398	1412	1420	1409	1383	1392	1353	1355	1379	1440	1434	1427	1377	1395	1399	1444	1414	1374	1450	1370	1415	1405	1408	1369	1405
210	70029	66885	69127	55859	49117	52156	58810	58174	60767	1347	1389	1401	1345	1410	1364	1363	1362	1373	1382	1345	1314	1369	1365	1344	1398	1422	1382	1418	1367	1376	1403	1368	1370	1503	1441	1384	1393	1404	1383	3029	1456	1336	1481	1390	1452	1397	1437	1439	1346
215	70172	67476	69290	56493	49676	52405	58554	58609	60990	1347	1402	1402	1354	1357	1373	1336	1404	1375	1419	1397	1357	1370	1389	1331	1422	1388	1400	1357	1391	1340	1369	1384	1388	1398	1412	1455	1377	1386	1403	5073	1390	1359	1430	1394	1396	1417	1409	1402	1368
220	70982	67869	69871	56470	49777	52793	60088	59198	61347	1356	1384	1395	1342	1347	1411	1331	1373	1403	1382	1357	1394	1367	1313	1320	1367	1442	1396	1357	1384	1357	1394	1370	1413	1398	1414	1393	1381	1405	1414	1379	1373	1369	1462	1415	1413	1393	1439	1425	1344
225	71155	68591	70629	57196	50319	53037	59998	59023	61864	1402	1388	1461	1349	1367	1379	1355	1406	1386	1378	1404	1374	1363	1335	1374	1408	1433	1364	1391	1381	1353	1380	1381	1390	1338	1440	1458	1351	1396	1421	2792	1367	1349	1475	1382	1413	1427	1408	1402	1374
230	71879	68750	71025	57767	50532	53460	60553	59627	61838	1364	1393	1412	1357	1395	1391	1367	1367	1323	1375	1368	1393	1344	1387	1359	1394	1386	1374	1420	1354	1331	1361	1370	1407	1399	1425	1403	1405	1365	1358	1402	1399	1386	1414	1353	1365	1423	1458	1379	1355
235	72344	69345	71665	58300	50556	53820	60740	59941	62412	1403	1387	1376	1315	1338	1391	1343	1315	1341	1381	1352	1362	1321	1364	1377	1425	1396	1358	1439	1357	1330	1348	1390	1375	1353	1404	1426	1347	1372	1369	1391	1369	1328	1441	1386	1378	1403	1447	1407	1394
240	72630	70062	71988	58522	50577	54327	60995	59698	62084	1394	1390	1382	1335	1313	1390	1354	1365	1441	1398	1376	1367	1372	1368	1351	1353	1376	1408	1384	1380	1373	1423	1337	1380	1357	1367	1450	1445	1398	1370	4152	1373	1325	1438	1390	1370	1378	1396	1388	1353
245	72781	70211	72220	59075	50800	54303	61096	60406	62533	1374	1367	1411	1335	1339	1366	1373	1333	1374	1361	1375	1375	1380	1307	1395	1356	1351	1400	1387	1350	1365	1355	1351	1332	1411	1409	1419	1423	1397	1377	4084	1391	1315	1440	1374	1392	1393	1424	1434	1366
250	73455	70536	72408	59451	51228	54419	60335	60554	62955	1385	1391	1426	1365	1403	1369	1343	1368	1359	1405	1353	1374	1343	1350	1352	1375	1354	1327	1373	1387	1362	1361	1387	1360	1398	1376	1377	1375	1408	1372	2873	1395	1380	1442	1343	1390	1425	1429	1425	1338
255	74046	70527	72720	59659	51219	54355	61523	60029	62997	1348	1454	1409	1341	1390	1374	1363	1343	1311	1354	1386	1386	1395	1357	1334	1357	1377	1402	1429	1393	1391	1316	1399	1317	1361	1382	1432	1400	1448	1382	1824	1347	1376	1422	1327	1412	1431	1390	1409	1382
260	74372	71165	73048	60148	51308	54884	61403	60559	63388	1394	1422	1427	1309	1336	1389	1304	1351	1408	1355	1415	1400	1373	1333	1362	1402	1413	1416	1409	1410	1354	1398	1385	1304	1371	1357	1394	1440	1403	1442	3013	1321	1328	1446	1371	1362	1413	1397	1457	1320
265	74466	71736	73211	60295	51715	54961	61364	60335	63276	1400	1426	1415	1320	1382	1395	1332	1315	1363	1380	1404	1412	1334	1390	1342	1388	1394	1337	1408	1468	1403	1358	1338	1361	1519	1361	1382	1365	1423	1425	1318	1412	1339	1388	1388	1331	1394	1447	1410	1380
270	74556	71722	73750	60717	51682	54871	61298	60399	63463	1399	1454	1452	1340	1341	1390	1348	1346	1341	1404	1401	1416	1338	1387	1339	1440	1377	1350	1427	1394	1406	1341	1374	1378	1647	1382	1387	1392	1404	1420	1517	1376	1304	1400	1382	1356	1437	1463	1439	1334
275	74735	71758	73796	60986	52122	54774	61584	60332	63532	1412	1407	1403	1344	1367	1353	1330	1361	1325	1373	1407	1393	1351	1371	1374	1343	1367	1367	1408	1420	1389	1363	1389	1324	1632	1329	1381	1416	1418	1444	4625	1352	1347	1403	1366	1364	1455	1451	1429	1368
280	75051	72436	74165	61079	51835	55016	61589	60341	63476	1454	1488	1436	1331	1372	1384	1295	1345	1338	1421	1463	1419	1317	1316	1338	1384	1402	1347	1414	1393	1348	1332	1400	1320	1422	1354	1382	1438	1436	1414	4522	1347	1356	1424	1305	1382	1438	1465	1430	1358
285	75247	72177	74531	61435	51860	55283	61642	60584	63689	1450	1428	1445	1320	1349	1374	1349	1332	1344	1403	1435	1436	1377	1337	1364	1366	1366	1387	1450	1474	1423	1351	1379	1355	1337	1362	1372	1387	1461	1471	1578	1379	1378	1453	1369	1350	1482	1470	1465	1372
290	75608	72233	74355	61765	52073	55121	61494	60526	63503	1405	1407	1480	1334	1346	1383	1319	1329	1342	1419	1444	1399	1328	1406	1361	1341	1399	1321	1474	1423	1400	1365	1383	1312	1358	1365	1406	1396	1427	1436	3891	1344	1364	1431	1359	1315	1425	1468	1455	1340
295	75916	72911	74622	61755	52283	54922	61595	60616	63232	1478	1523	1479	1345	1385	1366	1346	1299	1354	1436	1412	1466	1338	1333	1347	1382	1404	1340	1444	1471	1423	1388	1370	1318	1372	1370	1416	1427	1495	1417	2737	1369	1281	1422	1337	1308	1428	1506	1458	1327
300	76172	72733	74731	62199	52099	55168	61305	60428	63391	1467	1542	1472	1336	1357	1353	1351	1331	1342	1449	1490	1432	1371	1380	1361	1341	1350	1353	1513	1465	1477	1367	1378	1300	1300	1363	1355	1451	1439	1466	1439	1392	1375	1413	1329	1317	1512	1530	1488	1343
[truncated: 41 more columns]

## Sheet: Supplementary Figure 3
Time (minutes)	SJ_WT12									Smek_WT12									Smal_WT12									SM_WT12									SR_WT12									SH_WT12
	Run 1			Run 2			Run 3			Run 1			Run 2			Run 3			Run 1			Run 2			Run 3			Run 1			Run 2			Run 3			Run 1			Run 2			Run 3			Run 1			Run 2
0	2746	2752	2732	2524	2608	2538	2231	2200	2171	1898	1908	1894	1883	1930	1946	1963	1987	2017	1879	1862	1876	1939	1917	1918	2031	1999	1952	1854	1853	1899	1894	1901	1924	1992	1908	1976	1870	1874	1895	1926	1951	1930	1950	2048	1983	1856	1949	1878	1953
5	3685	3638	3683	3478	3482	3556	2489	2500	2570	1712	1754	1759	1778	1792	1754	1799	1832	1755	1721	1734	1668	1805	1816	1747	1830	1784	1837	1682	1692	1713	1748	1807	1804	1774	1790	1782	1729	1791	1793	1787	1767	1796	1865	1901	1849	1722	1752	1750	1785
10	5835	5852	5746	5620	5828	5846	3823	3977	3831	1628	1681	1573	1681	1727	1704	1689	1722	1736	1665	1651	1619	1707	1745	1689	1722	1726	1719	1607	1653	1594	1720	1739	1705	1674	1668	1664	1657	1631	1636	1705	1718	1707	1741	1841	1745	1644	1683	1727	1690
15	8808	8957	8851	8561	8796	8971	6016	6128	6053	1524	1580	1612	1702	1674	1667	1640	1696	1604	1609	1572	1545	1726	1702	1694	1728	1683	1672	1567	1562	1631	1632	1656	1699	1621	1619	1632	1568	1636	1607	1680	1668	1711	1669	1821	1664	1644	1634	1686	1699
20	12270	12417	12456	11863	12152	12243	8360	8632	8667	1543	1573	1561	1676	1681	1698	1637	1644	1638	1536	1569	1530	1681	1709	1673	1667	1663	1671	1565	1534	1529	1625	1686	1663	1632	1606	1669	1545	1617	1576	1677	1679	1671	1612	1724	1668	1538	1605	1612	1616
25	15876	15901	16136	15318	15777	15815	11207	11685	11411	1494	1541	1517	1667	1647	1675	1617	1626	1562	1521	1532	1508	1658	1670	1649	1617	1585	1667	1499	1487	1516	1653	1644	1688	1622	1616	1631	1553	1553	1570	1626	1649	1656	1653	1715	1628	1601	1556	1578	1703
30	19513	19772	19843	19005	19346	19457	13790	14582	14426	1509	1541	1516	1594	1660	1613	1598	1600	1623	1481	1529	1433	1657	1671	1624	1623	1625	1630	1541	1508	1551	1595	1635	1652	1588	1585	1591	1504	1519	1536	1629	1683	1653	1615	1735	1612	1486	1559	1577	1634
35	23114	23353	23344	22323	23030	23028	16932	17553	17265	1505	1519	1521	1601	1600	1597	1565	1639	1646	1455	1506	1478	1639	1637	1701	1628	1595	1645	1511	1477	1527	1649	1609	1641	1638	1561	1624	1523	1567	1538	1636	1612	1602	1687	1711	1653	1490	1524	1500	1577
40	26769	26952	26927	25947	26901	26839	19685	20724	20210	1468	1440	1467	1633	1591	1641	1578	1586	1593	1510	1520	1461	1668	1627	1607	1585	1629	1612	1502	1486	1417	1629	1624	1604	1612	1576	1628	1504	1540	1503	1594	1655	1658	1565	1695	1650	1495	1535	1504	1674
45	30362	30721	30488	29807	30423	30442	22430	23375	23123	1431	1445	1476	1604	1615	1586	1564	1611	1575	1503	1489	1434	1602	1667	1656	1577	1604	1614	1458	1489	1510	1599	1626	1576	1576	1573	1602	1510	1530	1456	1605	1647	1664	1607	1695	1633	1477	1533	1565	1648
50	33888	33920	33871	32856	34136	33852	25305	26528	26185	1443	1466	1493	1617	1596	1580	1566	1589	1581	1436	1443	1396	1593	1655	1582	1618	1580	1571	1444	1471	1385	1611	1608	1654	1570	1543	1538	1413	1516	1464	1588	1642	1631	1586	1736	1635	1442	1523	1532	1629
55	36774	37239	37223	36898	37750	36905	27924	29527	28958	1416	1432	1407	1623	1597	1562	1542	1581	1574	1454	1448	1444	1618	1646	1620	1648	1592	1583	1397	1448	1406	1635	1645	1673	1585	1590	1605	1476	1482	1477	1647	1625	1644	1636	1719	1613	1468	1459	1514	1653
60	40284	40142	40222	39832	41024	40431	30550	32231	31528	1427	1457	1415	1612	1657	1607	1579	1631	1565	1445	1428	1380	1626	1645	1629	1575	1565	1597	1429	1445	1424	1605	1590	1626	1537	1538	1605	1467	1445	1390	1583	1619	1622	1615	1685	1597	1402	1503	1526	1648
65	42983	43464	43501	42836	44410	43254	33272	34772	34170	1418	1420	1363	1621	1611	1589	1570	1588	1532	1417	1421	1398	1611	1566	1626	1593	1583	1601	1458	1400	1428	1612	1620	1626	1593	1558	1520	1410	1424	1490	1572	1593	1660	1561	1877	1609	1405	1443	1488	1631
70	45907	46269	46241	45950	47665	46738	35790	37567	36882	1430	1479	1434	1629	1576	1561	1547	1593	1553	1415	1440	1394	1609	1638	1577	1566	1596	1573	1404	1386	1437	1586	1638	1626	1567	1538	1588	1389	1482	1418	1621	1620	1571	1616	1686	1598	1410	1459	1469	1618
75	48346	48745	48913	49007	50604	49788	38069	40191	39396	1420	1383	1385	1587	1619	1590	1550	1628	1554	1351	1388	1372	1599	1639	1619	1586	1544	1625	1384	1358	1379	1606	1561	1613	1564	1552	1540	1396	1453	1464	1588	1614	1620	1619	1709	1617	1435	1452	1475	1594
80	51201	51419	51438	51979	53461	53254	40443	42602	41660	1358	1421	1372	1572	1637	1557	1550	1573	1554	1359	1442	1338	1556	1642	1560	1581	1557	1550	1399	1340	1361	1585	1556	1608	1534	1517	1545	1385	1444	1391	1535	1590	1667	1597	1726	1555	1419	1430	1447	1621
85	53404	53848	53658	54494	56637	55711	42678	44926	44125	1427	1390	1328	1598	1588	1607	1550	1574	1549	1359	1378	1303	1604	1649	1590	1516	1583	1573	1341	1338	1382	1609	1538	1594	1527	1555	1589	1389	1403	1423	1620	1591	1623	1565	1690	1558	1360	1432	1435	1639
90	55985	56160	56288	57618	59024	58817	44930	47550	46521	1392	1384	1372	1625	1575	1548	1548	1611	1519	1343	1353	1371	1615	1617	1602	1603	1554	1551	1358	1350	1370	1615	1534	1589	1565	1545	1569	1389	1414	1390	1575	1592	1590	1573	1849	1632	1358	1477	1408	1613
95	57992	58369	58302	60056	61993	61326	47065	49707	48666	1377	1329	1365	1602	1576	1561	1580	1540	1509	1379	1350	1337	1597	1619	1617	1604	1572	1589	1347	1360	1369	1518	1520	1546	1494	1522	1536	1362	1348	1423	1591	1624	1609	1559	1712	1584	1342	1409	1408	1614
100	60387	60580	60353	62506	64665	63667	49404	52064	51042	1324	1329	1326	1551	1556	1573	1539	1540	1525	1319	1373	1338	1539	1617	1582	1548	1543	1568	1347	1323	1286	1508	1572	1581	1524	1529	1551	1382	1372	1344	1570	1599	1601	1555	1641	1593	1342	1425	1441	1640
105	61960	62231	62853	64767	66945	66132	51081	54182	53017	1359	1373	1359	1611	1634	1556	1544	1534	1549	1346	1317	1316	1549	1643	1580	1548	1550	1564	1357	1316	1326	1538	1577	1565	1520	1540	1545	1344	1396	1375	1562	1591	1596	1588	1677	1584	1339	1362	1411	1624
110	63810	64365	64539	67211	68967	68758	53160	56206	55163	1307	1360	1344	1537	1582	1559	1478	1512	1511	1321	1353	1313	1549	1604	1544	1573	1540	1581	1348	1342	1342	1558	1555	1565	1496	1538	1555	1321	1410	1320	1564	1579	1623	1517	1678	1557	1335	1402	1406	1648
115	65575	66303	66128	69486	71752	70949	55146	58197	57382	1344	1384	1330	1542	1552	1564	1530	1580	1503	1316	1343	1301	1580	1621	1610	1556	1578	1611	1363	1290	1275	1560	1548	1550	1536	1538	1541	1386	1372	1342	1534	1598	1594	1563	1646	1545	1352	1409	1414	1595
120	67321	68186	67921	71413	74294	72910	57015	60230	58535	1285	1344	1330	1557	1594	1554	1513	1533	1547	1313	1336	1303	1623	1598	1511	1536	1602	1560	1317	1293	1287	1548	1544	1545	1565	1501	1530	1358	1325	1352	1551	1619	1557	1544	1660	1604	1310	1411	1428	1576
125	69387	69492	69495	73718	76289	75123	58356	62247	60743	1341	1360	1323	1509	1581	1512	1507	1534	1531	1322	1300	1335	1543	1600	1569	1568	1540	1543	1304	1297	1285	1575	1531	1549	1507	1555	1560	1369	1359	1321	1556	1558	1558	1597	1684	1588	1310	1365	1396	1560
130	71059	71203	71095	75537	78154	76714	60125	64043	62602	1290	1315	1274	1572	1546	1499	1503	1522	1502	1289	1331	1289	1564	1588	1569	1545	1508	1522	1314	1306	1297	1557	1511	1562	1523	1492	1549	1377	1314	1334	1530	1598	1544	1533	1722	1552	1300	1384	1365	1580
135	72339	72801	72594	77899	80450	78736	61985	65986	64416	1337	1318	1301	1523	1538	1566	1535	1531	1485	1315	1315	1302	1575	1588	1574	1527	1534	1539	1329	1279	1255	1537	1500	1542	1522	1524	1550	1357	1338	1345	1530	1580	1558	1515	1600	1574	1345	1398	1395	1582
140	73586	74105	73736	79597	82140	80569	63585	67703	65965	1303	1359	1302	1548	1532	1542	1522	1536	1481	1302	1321	1268	1571	1583	1568	1511	1556	1529	1342	1289	1314	1557	1526	1529	1524	1453	1552	1334	1348	1352	1566	1564	1591	1563	1703	1579	1331	1332	1370	1585
145	75429	75320	75142	81272	84048	82366	64862	69094	67659	1317	1365	1311	1548	1544	1501	1506	1528	1479	1347	1319	1292	1575	1603	1590	1546	1563	1527	1351	1252	1283	1511	1526	1546	1497	1518	1570	1337	1348	1390	1522	1612	1511	1520	1684	1583	1247	1362	1374	1582
150	76296	76705	76401	82606	85718	83773	66373	70884	69190	1269	1297	1279	1530	1546	1507	1495	1525	1502	1273	1337	1288	1525	1604	1560	1488	1550	1533	1307	1263	1258	1489	1520	1533	1511	1549	1531	1297	1364	1338	1527	1594	1567	1532	1699	1579	1313	1300	1379	1527
155	77695	77854	76856	84516	87543	85226	67993	72394	70486	1321	1281	1284	1530	1560	1529	1497	1533	1494	1301	1330	1309	1540	1616	1526	1511	1551	1497	1285	1286	1278	1542	1524	1520	1511	1540	1500	1349	1333	1342	1499	1573	1553	1528	1816	1553	1275	1325	1373	1611
160	78722	79074	78431	86085	89232	86755	69404	73894	71714	1296	1285	1290	1549	1494	1528	1496	1500	1496	1290	1380	1292	1534	1581	1539	1537	1546	1511	1289	1324	1258	1502	1541	1527	1528	1497	1507	1363	1324	1338	1466	1580	1544	1581	1779	1570	1358	1323	1378	1552
165	79617	80405	79542	87928	90685	88616	70716	74841	73067	1273	1307	1288	1503	1550	1497	1483	1522	1485	1278	1344	1261	1559	1589	1562	1475	1494	1542	1270	1274	1269	1534	1529	1486	1522	1509	1504	1290	1335	1336	1521	1569	1561	1554	1640	1543	1323	1338	1356	1606
170	80486	81212	80059	89168	92548	90386	71771	76456	74529	1296	1294	1263	1482	1489	1574	1472	1529	1506	1237	1321	1274	1497	1610	1528	1490	1514	1533	1298	1254	1242	1521	1488	1503	1516	1480	1462	1341	1336	1345	1502	1540	1549	1568	1653	1541	1293	1327	1418	1617
175	81904	81983	80954	90629	93723	91255	72868	77965	75600	1260	1293	1272	1515	1515	1554	1488	1447	1487	1293	1320	1250	1506	1591	1518	1541	1553	1556	1318	1269	1257	1545	1520	1529	1513	1455	1484	1290	1340	1373	1501	1556	1500	1497	1609	1571	1295	1377	1332	1614
180	83030	83320	81627	91714	94961	93007	74034	78989	76896	1261	1289	1300	1546	1517	1498	1495	1535	1463	1293	1333	1276	1554	1548	1546	1516	1510	1554	1332	1293	1243	1560	1499	1508	1540	1504	1503	1306	1341	1350	1480	1558	1543	1517	1601	1531	1309	1339	1372	1581
185	83746	84147	82999	93409	96685	93747	75634	80137	78009	1279	1319	1254	1480	1570	1500	1505	1488	1494	1285	1299	1321	1507	1568	1530	1470	1540	1517	1335	1222	1260	1519	1506	1503	1497	1460	1536	1311	1332	1341	1516	1583	1538	1543	1622	1547	1288	1314	1320	1535
190	84867	85148	83192	94307	97798	95310	76436	81507	79468	1265	1310	1231	1498	1552	1512	1447	1513	1481	1256	1351	1274	1538	1569	1547	1465	1516	1494	1318	1285	1223	1522	1474	1514	1464	1500	1461	1317	1373	1313	1454	1558	1498	1481	1654	1536	1315	1344	1374	1581
195	85981	85888	83925	95276	99350	96233	77497	82921	80335	1271	1280	1224	1479	1535	1516	1531	1482	1452	1292	1324	1314	1515	1587	1539	1488	1517	1509	1316	1242	1237	1550	1453	1509	1477	1436	1481	1303	1322	1400	1499	1566	1545	1590	1644	1568	1283	1320	1340	1562
200	86335	86730	84812	96540	100215	97101	78669	83956	81319	1263	1244	1279	1506	1485	1491	1513	1478	1487	1298	1355	1293	1541	1578	1501	1479	1489	1543	1317	1290	1261	1538	1512	1487	1488	1440	1516	1291	1368	1345	1486	1557	1538	1512	1627	1530	1316	1377	1358	1523
205	87009	87185	85556	97594	101579	98735	79350	85037	82332	1244	1291	1232	1472	1554	1506	1422	1511	1445	1315	1305	1307	1517	1558	1516	1538	1502	1460	1281	1268	1280	1523	1511	1491	1488	1484	1516	1273	1342	1348	1494	1554	1564	1494	1643	1506	1338	1319	1315	1553
210	87692	87902	85977	99055	102609	100594	80503	85703	83491	1267	1272	1273	1482	1520	1487	1470	1489	1445	1264	1327	1345	1565	1570	1535	1446	1512	1478	1311	1266	1253	1514	1477	1467	1450	1507	1541	1257	1301	1369	1537	1558	1530	1558	1568	1531	1299	1358	1388	1536
215	88194	88671	86194	99759	103666	101562	81324	87002	84175	1261	1292	1256	1506	1528	1502	1478	1497	1496	1267	1312	1283	1506	1589	1522	1471	1505	1490	1299	1277	1265	1530	1512	1512	1518	1509	1495	1238	1342	1344	1458	1556	1493	1521	1626	1570	1295	1313	1369	1541
220	89009	89261	86817	100723	104852	101780	82267	88016	85272	1285	1248	1311	1497	1520	1506	1508	1476	1447	1287	1340	1325	1499	1539	1502	1491	1474	1503	1332	1323	1265	1552	1486	1517	1486	1461	1500	1310	1335	1327	1463	1492	1474	1534	1578	1518	1316	1326	1402	1599
225	89787	89516	87751	101316	105850	102570	83090	88209	85781	1304	1242	1324	1486	1500	1484	1499	1500	1496	1322	1317	1294	1511	1549	1525	1460	1492	1499	1313	1282	1219	1517	1495	1457	1457	1473	1544	1286	1375	1311	1477	1505	1516	1506	1587	1504	1296	1294	1357	1505
230	90284	90104	88041	102721	106483	103411	83547	89211	86299	1269	1267	1233	1500	1496	1504	1483	1546	1451	1266	1293	1288	1550	1586	1495	1455	1462	1483	1305	1283	1270	1533	1494	1488	1459	1468	1491	1289	1347	1371	1502	1510	1507	1459	1581	1558	1300	1370	1397	1521
235	90488	90667	88225	103015	107417	104333	84469	89956	88003	1232	1317	1227	1462	1533	1485	1421	1495	1443	1265	1328	1273	1474	1549	1503	1493	1526	1524	1313	1326	1302	1509	1507	1540	1451	1508	1544	1323	1316	1320	1509	1529	1498	1533	1580	1537	1251	1349	1363	1502
240	90942	91334	88863	103749	108312	104920	85166	90440	88172	1309	1320	1289	1495	1478	1518	1454	1474	1454	1278	1351	1257	1492	1527	1477	1464	1488	1488	1326	1272	1288	1532	1508	1489	1458	1443	1488	1331	1329	1323	1437	1485	1544	1463	1577	1507	1325	1358	1340	1491
245	91187	91808	89545	104579	108964	105847	85882	91665	88973	1305	1366	1276	1478	1535	1518	1444	1496	1460	1302	1361	1287	1555	1546	1544	1453	1453	1500	1307	1285	1312	1491	1502	1480	1452	1477	1480	1290	1372	1321	1470	1554	1470	1460	1555	1500	1305	1300	1368	1534
250	91587	91834	89752	105097	109428	106378	85964	92207	89567	1257	1324	1285	1495	1555	1522	1458	1492	1431	1253	1372	1296	1474	1524	1508	1442	1445	1464	1376	1270	1284	1516	1473	1440	1464	1463	1497	1345	1381	1346	1490	1521	1530	1536	1615	1533	1345	1335	1346	1548
255	92268	92292	90165	105731	110043	107277	87082	93009	89868	1270	1310	1304	1483	1468	1452	1427	1484	1379	1295	1351	1282	1526	1545	1537	1474	1465	1480	1316	1335	1244	1505	1453	1463	1455	1469	1447	1306	1370	1315	1484	1483	1477	1495	1588	1536	1291	1351	1387	1498
260	92737	93193	90170	106057	111020	107827	87242	93738	90260	1248	1299	1292	1462	1483	1462	1445	1473	1420	1323	1342	1308	1508	1551	1493	1519	1518	1475	1366	1270	1289	1505	1459	1432	1450	1439	1455	1308	1376	1324	1430	1507	1527	1506	1591	1570	1272	1356	1384	1497
265	93109	92862	91068	107065	111700	108437	88062	93911	90945	1298	1318	1310	1500	1499	1526	1475	1515	1416	1308	1342	1306	1542	1495	1474	1487	1473	1461	1362	1292	1305	1477	1441	1523	1439	1456	1466	1289	1415	1388	1499	1516	1484	1430	1568	1478	1337	1388	1396	1490
270	93273	93625	90855	107521	112050	108877	88682	94725	91819	1336	1312	1286	1515	1516	1428	1465	1479	1428	1336	1391	1334	1529	1545	1487	1473	1490	1516	1319	1304	1289	1417	1434	1487	1459	1437	1484	1308	1366	1370	1468	1519	1522	1457	1654	1559	1327	1364	1388	1508
275	93289	93804	90759	107690	112465	109585	88735	95031	92224	1299	1328	1331	1494	1483	1442	1432	1425	1400	1327	1350	1349	1474	1507	1491	1491	1486	1487	1338	1327	1268	1461	1499	1451	1474	1453	1463	1323	1391	1395	1439	1475	1451	1507	1569	1489	1331	1361	1400	1496
280	94063	93849	91124	108168	112765	109839	89266	95442	92522	1308	1355	1314	1478	1500	1449	1411	1446	1433	1299	1375	1376	1455	1518	1499	1466	1440	1481	1388	1304	1291	1441	1473	1465	1445	1441	1423	1343	1378	1348	1450	1560	1491	1503	1558	1458	1337	1356	1416	1466
285	94171	94151	91483	108442	113083	110049	90033	96150	93254	1345	1327	1291	1440	1463	1484	1454	1432	1433	1328	1365	1325	1498	1540	1503	1433	1470	1471	1383	1278	1342	1424	1469	1477	1465	1441	1499	1351	1386	1370	1450	1511	1483	1515	1574	1523	1349	1386	1448	1504
290	94345	94310	91679	108892	113418	110474	90364	95967	93414	1313	1380	1310	1470	1491	1481	1423	1443	1424	1351	1410	1360	1474	1554	1459	1446	1422	1492	1353	1355	1312	1441	1438	1461	1444	1473	1474	1353	1352	1407	1472	1505	1455	1399	1577	1530	1291	1392	1401	1469
295	94289	94335	91233	108910	114009	110689	90089	96727	93542	1339	1317	1319	1454	1528	1514	1420	1444	1410	1351	1401	1342	1509	1526	1502	1449	1468	1449	1380	1360	1333	1490	1444	1454	1468	1443	1487	1369	1452	1414	1455	1496	1476	1478	1594	1524	1378	1413	1432	1547
300	94471	94727	91977	109204	114119	111351	91082	97223	94120	1376	1372	1341	1467	1477	1457	1473	1441	1412	1360	1404	1382	1482	1548	1490	1495	1436	1431	1382	1338	1281	1459	1460	1460	1397	1447	1506	1361	1440	1421	1470	1487	1464	1515	1611	1483	1350	1432	1416	1504
[truncated: 23 more columns]

## Sheet: Supplementary Figure 4
Time (minutes)	SJ_WT11									Smek_WT11									Smal_WT11									SM_WT11									SR_WT11									SH_WT11
	Run 1			Run 2			Run 3			Run 1			Run 2			Run 3			Run 1			Run 2			Run 3			Run 1			Run 2			Run 3			Run 1			Run 2			Run 3			Run 1			Run 2
0	2543	2513	2546	2420	2481	2411	2196	2176	2136	1876	1841	1880	1900	1912	1890	1956	1954	1939	1847	1871	1903	1859	1870	1883	1997	1942	1944	1887	1970	1901	1908	1932	1939	1962	2040	2019	1907	1872	1818	1888	1914	1936	2221	1972	1957	1889	1814	1875	1840
5	3267	3140	3101	3368	3330	3168	2488	2319	2325	1801	1763	1818	1811	1802	1827	1841	1801	1812	1673	1697	1636	1720	1752	1771	1804	1758	1740	1729	1757	1725	1740	1836	1762	1823	1804	1789	1784	1724	1734	1776	1760	1755	2027	1860	1812	1739	1687	1718	1756
10	5123	4794	4728	5312	5035	4923	3718	3274	3223	1740	1716	1772	1780	1826	1861	1769	1698	1760	1643	1605	1649	1689	1710	1680	1650	1701	1685	1659	1693	1682	1688	1717	1764	1678	1700	1735	1650	1612	1588	1745	1708	1700	1910	1683	1665	1602	1602	1619	1666
15	7432	7129	7176	7673	7371	7195	5297	4785	4741	1861	1822	1908	1931	1874	1889	1797	1741	1753	1565	1554	1577	1625	1636	1648	1691	1616	1627	1562	1605	1569	1723	1651	1635	1671	1664	1685	1586	1592	1566	1662	1659	1678	1725	1727	1664	1623	1592	1601	1624
20	10040	9673	9960	10294	9984	9869	7173	6598	6514	1981	1908	1944	1996	1987	2015	1794	1814	1813	1525	1550	1519	1637	1616	1677	1660	1643	1539	1569	1542	1531	1657	1661	1688	1636	1664	1606	1544	1581	1565	1688	1668	1604	1698	1661	1641	1555	1553	1527	1613
25	12780	12629	12786	12875	12604	12513	9200	8422	8505	2035	2032	2061	2100	2128	2131	1847	1883	1856	1513	1533	1500	1649	1600	1635	1625	1571	1579	1554	1552	1602	1653	1642	1653	1626	1598	1654	1543	1487	1557	1668	1678	1641	1658	1664	1604	1522	1512	1521	1600
30	15586	15334	15871	15428	15269	15225	11280	10515	10592	2190	2179	2191	2234	2223	2221	1969	1888	1929	1523	1498	1492	1606	1633	1638	1613	1587	1584	1509	1559	1556	1647	1649	1594	1642	1631	1580	1520	1492	1482	1697	1647	1650	1678	1668	1580	1472	1488	1478	1655
35	18347	18307	18926	17912	18088	17967	13270	12491	12708	2278	2269	2352	2300	2370	2343	1962	1980	2006	1476	1487	1434	1623	1611	1588	1575	1617	1564	1435	1496	1503	1618	1633	1649	1686	1633	1562	1489	1494	1529	1649	1650	1686	1668	1635	1583	1487	1501	1502	1589
40	21056	21024	21903	20589	20835	20697	15509	14467	14809	2445	2379	2480	2430	2464	2504	2126	1978	2122	1441	1450	1490	1568	1613	1592	1596	1517	1580	1487	1486	1531	1588	1675	1619	1589	1644	1601	1491	1487	1487	1705	1637	1656	1646	1662	1562	1522	1443	1451	1574
45	23633	23411	24715	23397	23439	23512	17663	16548	16984	2523	2514	2600	2550	2542	2604	2148	2132	2108	1431	1483	1423	1613	1572	1651	1627	1578	1577	1464	1501	1518	1595	1604	1637	1627	1609	1563	1486	1428	1397	1696	1655	1576	1673	1646	1567	1450	1455	1491	1603
50	26132	26230	27440	25728	25884	25969	19638	18209	18844	2711	2624	2702	2649	2683	2646	2240	2191	2249	1430	1443	1422	1586	1571	1657	1612	1568	1560	1463	1453	1486	1627	1648	1641	1625	1571	1587	1461	1394	1465	1668	1658	1604	1632	1582	1620	1435	1419	1419	1570
55	28783	28654	30043	28223	28726	28740	21578	20214	20877	2786	2778	2873	2807	2802	2790	2308	2320	2318	1379	1425	1403	1626	1594	1576	1570	1531	1589	1439	1429	1478	1583	1611	1641	1535	1616	1551	1400	1420	1475	1632	1630	1578	1591	1635	1546	1455	1403	1417	1639
60	30968	31184	32753	30783	30929	31375	23751	21966	22882	2949	2919	2935	2875	2852	2946	2353	2291	2343	1438	1432	1455	1573	1590	1550	1587	1607	1562	1406	1480	1449	1618	1562	1618	1608	1617	1544	1430	1397	1400	1653	1596	1619	1626	1645	1585	1416	1394	1408	1548
65	33392	33438	35346	33128	33686	33687	25457	23911	24720	2963	2971	3059	2930	2992	3052	2423	2393	2433	1450	1389	1381	1567	1558	1585	1576	1576	1565	1408	1445	1427	1600	1616	1649	1609	1566	1581	1447	1373	1453	1622	1602	1599	1600	1593	1545	1367	1345	1378	1585
70	35628	35701	37290	35483	36170	36095	27343	25456	26437	3107	3142	3195	3137	3024	3075	2557	2521	2498	1408	1366	1388	1582	1584	1611	1522	1570	1559	1385	1419	1421	1617	1569	1578	1597	1615	1558	1425	1367	1428	1643	1657	1631	1591	1592	1584	1409	1384	1342	1561
75	37633	38008	39702	37639	38384	38427	29265	27380	27957	3189	3213	3228	3225	3148	3290	2555	2541	2600	1384	1337	1386	1508	1553	1559	1562	1572	1516	1383	1395	1439	1575	1566	1602	1628	1564	1605	1413	1340	1397	1650	1614	1601	1585	1596	1586	1380	1353	1381	1571
80	39829	39790	42250	39883	40427	40729	30748	29110	29982	3301	3273	3347	3263	3320	3340	2658	2588	2630	1407	1375	1329	1528	1573	1528	1541	1552	1522	1360	1426	1438	1594	1566	1598	1562	1607	1558	1383	1333	1380	1604	1600	1552	1561	1576	1530	1364	1361	1381	1562
85	41660	41871	44100	42424	42615	42861	32667	30744	31581	3381	3429	3493	3434	3337	3393	2722	2683	2691	1379	1327	1305	1549	1581	1522	1573	1544	1507	1347	1338	1428	1582	1596	1574	1565	1605	1507	1398	1304	1424	1581	1571	1559	1617	1586	1553	1353	1342	1381	1563
90	43678	43602	46049	44227	44859	45169	34463	32164	33418	3513	3515	3599	3436	3505	3544	2817	2796	2763	1379	1366	1365	1561	1521	1558	1548	1563	1531	1331	1389	1415	1567	1589	1573	1555	1570	1547	1389	1334	1322	1630	1572	1548	1610	1640	1518	1326	1335	1341	1570
95	45223	45202	48037	46118	46735	47209	35843	33731	34712	3564	3537	3688	3587	3578	3706	2788	2789	2872	1343	1348	1363	1527	1591	1578	1563	1534	1554	1413	1383	1398	1572	1558	1596	1591	1596	1541	1363	1356	1346	1621	1578	1591	1592	1577	1552	1358	1323	1355	1530
100	46859	47327	49809	48287	48949	49573	37484	35230	36302	3721	3680	3817	3662	3687	3803	2873	2820	2889	1306	1272	1306	1526	1519	1574	1538	1555	1506	1337	1358	1366	1562	1579	1587	1569	1581	1516	1326	1348	1356	1610	1556	1600	1599	1589	1533	1345	1325	1315	1555
105	48802	48647	51473	50035	51044	51409	39128	36624	38059	3731	3877	3902	3855	3756	3911	2998	2869	2948	1332	1359	1289	1529	1567	1574	1519	1512	1535	1318	1348	1353	1610	1548	1587	1539	1582	1515	1325	1302	1357	1567	1593	1520	1614	1561	1527	1298	1318	1335	1573
110	50152	50234	53196	51864	52709	53142	40775	38025	39251	3806	3861	3924	3852	3839	3895	2949	2930	3019	1331	1325	1290	1546	1479	1568	1542	1506	1509	1348	1309	1341	1574	1543	1589	1590	1581	1510	1313	1297	1330	1593	1593	1555	1564	1618	1541	1349	1268	1327	1551
115	51541	51729	54799	53584	54446	54986	42028	39394	40549	3820	3862	4005	3958	3920	3989	3053	3032	3073	1322	1313	1302	1508	1522	1555	1538	1548	1520	1307	1317	1341	1576	1551	1563	1575	1585	1538	1354	1325	1328	1579	1557	1534	1518	1535	1521	1307	1299	1292	1540
120	53104	53304	56041	55112	56207	56588	43473	40564	42064	3984	4113	4052	3950	3950	4099	3115	3010	3125	1319	1290	1333	1506	1530	1538	1552	1523	1506	1288	1310	1343	1555	1552	1570	1565	1506	1513	1289	1295	1335	1561	1577	1548	1567	1536	1506	1323	1305	1298	1538
125	54634	54702	57104	56732	57820	58852	45066	41973	43375	3994	4144	4203	4107	4076	4192	3229	3072	3176	1299	1306	1280	1492	1542	1519	1514	1514	1499	1339	1344	1342	1552	1577	1564	1530	1529	1553	1323	1282	1318	1549	1551	1550	1604	1527	1512	1305	1307	1321	1523
130	55780	56066	58868	58792	59713	60455	46138	43232	44563	4074	4148	4289	4214	4140	4206	3226	3202	3202	1295	1298	1287	1509	1509	1507	1536	1517	1540	1277	1329	1370	1506	1514	1568	1550	1573	1483	1330	1302	1292	1572	1560	1552	1531	1592	1507	1304	1288	1314	1504
135	56965	57195	60374	60031	61439	61827	47658	44287	45730	4155	4188	4300	4227	4227	4333	3277	3178	3210	1306	1286	1291	1512	1519	1533	1535	1506	1522	1307	1298	1289	1549	1523	1592	1566	1512	1517	1295	1286	1305	1545	1575	1549	1625	1580	1500	1354	1252	1299	1562
140	57809	58320	61598	61390	62912	63439	48751	45269	46756	4211	4283	4323	4344	4299	4478	3290	3299	3363	1296	1297	1306	1528	1536	1510	1574	1533	1487	1282	1276	1307	1582	1545	1544	1531	1525	1484	1328	1274	1323	1568	1537	1541	1575	1550	1508	1330	1288	1282	1480
145	59080	59579	62493	63124	64417	64957	49991	46766	47793	4258	4290	4444	4418	4291	4503	3377	3272	3334	1285	1256	1296	1488	1512	1489	1537	1486	1491	1331	1295	1314	1571	1573	1551	1563	1552	1523	1316	1301	1268	1542	1528	1544	1577	1512	1519	1326	1273	1302	1568
150	60529	60255	63578	64265	65878	66370	51294	47695	48980	4299	4377	4523	4561	4410	4545	3402	3351	3437	1288	1224	1298	1514	1547	1549	1491	1507	1462	1286	1299	1323	1522	1515	1580	1533	1561	1512	1272	1261	1290	1574	1523	1479	1521	1550	1489	1336	1297	1312	1532
155	61237	61589	64687	65926	67259	67685	52379	48647	50096	4320	4538	4588	4561	4452	4615	3409	3426	3331	1304	1285	1253	1510	1520	1476	1548	1519	1499	1246	1341	1262	1552	1515	1549	1565	1559	1507	1320	1275	1274	1536	1529	1513	1530	1523	1479	1289	1236	1289	1461
160	62298	62275	65871	67298	68514	69503	53209	49521	50972	4383	4552	4642	4636	4501	4595	3526	3454	3502	1283	1253	1296	1453	1510	1477	1524	1483	1489	1257	1306	1329	1524	1521	1536	1474	1586	1507	1306	1288	1294	1580	1516	1505	1567	1533	1447	1267	1282	1294	1482
165	63411	63109	66403	68528	69936	70338	54393	50412	52119	4444	4464	4760	4685	4617	4719	3527	3465	3522	1268	1257	1254	1466	1503	1499	1505	1483	1521	1281	1307	1273	1512	1552	1545	1499	1537	1503	1337	1285	1313	1553	1570	1533	1539	1542	1469	1308	1239	1277	1461
170	63897	63804	67332	69467	71181	71844	55489	51313	53082	4428	4558	4707	4743	4646	4778	3596	3503	3622	1288	1295	1286	1479	1544	1520	1511	1517	1448	1278	1271	1313	1512	1497	1546	1518	1555	1487	1271	1275	1288	1559	1508	1502	1531	1542	1495	1305	1266	1305	1506
175	64683	64530	68071	70589	72232	73095	56533	52516	53834	4600	4708	4777	4789	4616	4806	3572	3523	3583	1286	1241	1225	1468	1563	1512	1536	1514	1500	1265	1249	1283	1535	1494	1559	1504	1498	1506	1280	1282	1256	1567	1551	1486	1465	1509	1488	1237	1258	1259	1476
180	65752	65840	68661	71631	73784	74516	57193	53178	54946	4581	4704	4804	4813	4781	4897	3621	3588	3626	1328	1310	1239	1480	1455	1476	1550	1444	1471	1287	1253	1292	1481	1519	1502	1518	1516	1480	1282	1269	1281	1494	1478	1489	1550	1523	1486	1318	1279	1276	1476
185	66757	66242	69430	72768	74742	75570	58129	54038	55734	4575	4830	4881	4878	4850	4913	3709	3667	3693	1281	1243	1305	1514	1453	1466	1493	1466	1457	1260	1231	1300	1474	1480	1524	1547	1560	1468	1300	1244	1301	1551	1534	1475	1519	1561	1473	1288	1278	1264	1501
190	66901	66923	70395	74139	75552	76532	59151	54887	56388	4607	4795	4941	4952	4896	5074	3719	3681	3721	1304	1256	1250	1465	1509	1511	1514	1470	1474	1269	1259	1309	1480	1522	1527	1452	1546	1465	1256	1293	1295	1501	1502	1502	1544	1512	1534	1297	1276	1291	1516
195	67774	67824	71102	74984	76826	77794	60271	55630	57289	4683	4884	5025	5063	4923	5000	3768	3667	3710	1265	1282	1257	1474	1455	1502	1477	1483	1461	1233	1301	1297	1514	1487	1486	1540	1511	1482	1322	1259	1288	1511	1515	1480	1492	1544	1517	1287	1264	1290	1487
200	68426	68325	71710	76012	78362	78881	60613	56005	57978	4676	4908	5027	4984	5042	5118	3742	3679	3840	1301	1276	1273	1471	1485	1412	1524	1530	1480	1239	1305	1298	1505	1491	1487	1503	1577	1492	1306	1288	1305	1554	1484	1513	1536	1550	1488	1270	1253	1278	1491
205	69125	68924	71977	77265	79099	80100	61653	56674	58910	4737	4976	5048	5161	5036	5153	3821	3707	3817	1259	1300	1266	1471	1480	1470	1472	1470	1455	1295	1289	1288	1503	1529	1527	1468	1495	1494	1309	1283	1280	1485	1481	1495	1511	1505	1497	1260	1262	1253	1458
210	69318	69301	72718	77833	80039	80740	62379	57819	59287	4722	5002	5109	5049	5020	5236	3800	3757	3810	1294	1269	1244	1472	1461	1480	1474	1466	1470	1250	1286	1331	1487	1508	1466	1475	1511	1464	1278	1282	1311	1561	1523	1480	1471	1512	1478	1283	1223	1286	1465
215	70150	69506	73748	78679	80715	81960	63339	58711	60024	4819	4885	5106	5123	5079	5288	3888	3782	3942	1293	1265	1259	1437	1474	1503	1483	1483	1476	1254	1313	1304	1500	1474	1521	1542	1542	1433	1294	1281	1320	1524	1504	1454	1521	1536	1444	1246	1226	1232	1486
220	70122	70291	73825	79487	81730	82138	64103	59161	60754	4842	5050	5077	5196	5117	5369	3921	3819	3892	1303	1272	1259	1409	1490	1496	1453	1485	1459	1281	1268	1301	1504	1519	1494	1434	1498	1419	1335	1255	1293	1496	1480	1487	1477	1547	1499	1302	1255	1289	1502
225	71507	70664	74395	80670	82762	83217	64982	59624	61283	4868	5051	5164	5223	5260	5382	3928	3763	3935	1328	1284	1267	1430	1473	1478	1522	1447	1482	1283	1274	1304	1473	1494	1549	1492	1491	1478	1292	1276	1344	1525	1558	1499	1467	1508	1471	1318	1279	1284	1537
230	71389	71024	74503	81285	83674	84165	65481	59991	61650	4927	5145	5122	5329	5164	5412	3951	3914	3879	1304	1311	1253	1452	1495	1505	1492	1486	1446	1288	1284	1288	1513	1491	1508	1504	1506	1426	1291	1266	1301	1509	1486	1487	1464	1496	1456	1290	1244	1308	1478
235	71815	71706	74920	81779	83954	85123	66071	60524	62353	4915	5013	5144	5333	5249	5442	3930	3873	3918	1258	1289	1249	1432	1507	1545	1476	1440	1456	1293	1295	1308	1545	1472	1518	1516	1531	1438	1321	1261	1314	1449	1483	1446	1481	1476	1404	1289	1294	1293	1460
240	72617	72197	75319	82931	85080	86002	66252	61415	62835	4934	5134	5273	5250	5228	5429	3962	3915	3943	1296	1268	1279	1471	1442	1476	1458	1469	1420	1264	1294	1283	1497	1468	1504	1475	1453	1476	1287	1279	1286	1490	1489	1493	1497	1517	1443	1298	1275	1305	1479
245	72594	72436	75841	83279	85593	86440	67347	61719	63209	4894	5157	5365	5310	5340	5443	3980	3907	4065	1307	1258	1270	1435	1473	1445	1462	1485	1446	1284	1342	1287	1474	1472	1522	1500	1492	1458	1322	1292	1298	1438	1495	1491	1498	1525	1464	1351	1237	1275	1467
250	73019	72683	75855	83690	86085	86896	68054	62515	63771	4968	5173	5350	5373	5313	5513	4063	3897	4072	1316	1268	1301	1450	1443	1470	1472	1454	1391	1293	1313	1283	1483	1473	1479	1485	1475	1463	1335	1300	1294	1505	1518	1459	1481	1472	1475	1293	1279	1296	1487
255	73467	72622	76583	84363	86834	87566	68148	62729	64062	4963	5216	5396	5482	5391	5560	4065	4031	4061	1310	1292	1271	1467	1431	1460	1459	1488	1391	1254	1317	1242	1487	1482	1478	1475	1506	1489	1309	1307	1328	1471	1503	1455	1474	1517	1422	1326	1220	1288	1463
260	73472	73222	76243	85591	87599	88561	68966	63006	64752	4987	5260	5356	5432	5392	5596	3975	3984	4058	1361	1253	1297	1467	1486	1432	1464	1436	1440	1269	1307	1300	1437	1515	1518	1482	1506	1450	1328	1293	1324	1476	1512	1462	1471	1454	1446	1375	1305	1298	1461
265	74188	73292	76767	86032	88371	88896	69330	63373	65252	5010	5153	5406	5514	5424	5662	4027	3993	4091	1363	1351	1320	1414	1450	1483	1498	1452	1469	1274	1308	1292	1518	1479	1475	1459	1476	1471	1295	1300	1292	1469	1468	1489	1473	1519	1437	1324	1281	1294	1461
270	74443	73959	77062	86139	88832	89425	69844	64443	65718	4969	5283	5356	5493	5505	5586	4031	4066	4113	1332	1338	1268	1479	1446	1495	1453	1410	1414	1295	1259	1338	1436	1480	1516	1478	1457	1442	1312	1292	1314	1509	1418	1470	1496	1498	1404	1310	1295	1308	1460
275	74898	73824	77347	87070	89447	90135	70550	64404	66020	5090	5284	5431	5588	5527	5639	4004	4054	4085	1357	1281	1288	1434	1420	1503	1470	1405	1409	1315	1281	1341	1493	1471	1488	1479	1500	1454	1320	1334	1357	1487	1499	1431	1447	1506	1441	1308	1275	1302	1452
280	74907	74245	77598	87658	89901	90723	70726	64557	66264	4920	5256	5458	5564	5531	5724	4120	4021	4171	1341	1314	1304	1431	1459	1438	1480	1445	1431	1302	1366	1346	1492	1495	1485	1460	1453	1428	1361	1343	1371	1470	1447	1437	1473	1471	1470	1361	1266	1288	1416
285	75465	74532	77672	87760	90417	90777	71410	65268	66885	5024	5322	5454	5678	5497	5714	4039	4086	4175	1362	1329	1294	1431	1453	1408	1463	1460	1390	1322	1333	1355	1430	1458	1457	1466	1459	1447	1343	1331	1366	1444	1454	1475	1449	1479	1435	1373	1310	1339	1445
290	75215	74820	77852	88270	91009	91054	71698	65154	67014	5051	5323	5463	5633	5528	5853	4114	4128	4205	1373	1358	1282	1457	1457	1448	1490	1428	1366	1322	1318	1319	1450	1465	1474	1459	1491	1470	1367	1319	1378	1516	1497	1429	1439	1462	1414	1358	1289	1321	1442
295	75671	74918	77898	88589	91378	91729	72011	65362	67328	5130	5304	5479	5618	5627	5768	4143	4016	4150	1346	1355	1310	1435	1448	1484	1459	1416	1421	1325	1363	1333	1501	1454	1477	1471	1464	1419	1386	1340	1407	1514	1437	1440	1420	1461	1448	1374	1304	1346	1446
300	75585	74812	78247	88883	91605	92223	72397	65577	67756	5043	5373	5417	5720	5596	5820	4162	4182	4191	1403	1368	1344	1407	1431	1407	1432	1408	1354	1345	1387	1401	1452	1495	1494	1444	1486	1421	1410	1366	1353	1481	1465	1436	1431	1473	1430	1364	1290	1335	1439
[truncated: 41 more columns]

## Sheet: Supplementary Figure 5
Time (minutes)	SJ_WT10									Smek_WT10									Smal_WT10									SM_WT10									SR_WT10									SH_SC_WT10
	Run 1			Run 2			Run 3			Run 1			Run 2			Run 3			Run 1			Run 2			Run 3			Run 1			Run 2			Run 3			Run 1			Run 2			Run 3			Run 1			Run 2
0	2109	2162	2130	2063	2053	2058	1971	2054	2008	1794	1758	1736	1921	1908	1920	1808	1827	1856	1993	2018	1995	1986	2013	2030	1950	1952	1948	1995	1879	1826	1920	1944	1954	1850	1795	1851	1905	1841	1822	2069	2027	1929	1899	1849	1903	1798	1823	1754	1948
5	2577	2549	2560	2100	2171	2170	2159	2210	2234	1716	1691	1672	1760	1769	1814	1718	1694	1755	1971	1926	1972	1975	1923	1907	1929	1914	1981	1729	1718	1720	1816	1831	1822	1729	1745	1739	1790	1730	1714	1852	1859	1814	1793	1752	1851	1678	1684	1674	1752
10	3414	3485	3421	2646	2730	2736	2864	2821	2834	1658	1579	1619	1705	1703	1710	1666	1695	1663	2111	2104	2031	2101	2073	2109	2234	2224	2244	2142	1728	1714	1740	1719	1735	1712	1660	1686	1765	1738	1740	1865	1785	1866	1822	1793	1781	1628	1644	1611	1757
15	4660	4614	4670	3506	3556	3629	3938	3844	3877	1566	1570	1603	1667	1625	1678	1612	1606	1585	2373	2411	2384	2317	2370	2388	2610	2659	2641	2379	1663	1701	1779	1756	1748	1648	1699	1687	1850	1782	1750	1897	1950	1913	1842	1823	1853	1573	1579	1562	1664
20	5988	5979	6128	4565	4627	4668	5013	4928	5068	1568	1541	1530	1582	1608	1656	1617	1580	1552	2715	2750	2823	2687	2705	2852	3104	3080	3172	2536	1699	1708	1786	1761	1783	1689	1732	1708	1879	1858	1890	1958	2039	1997	1897	1950	1958	1559	1523	1538	1649
25	7559	7502	7693	5651	5710	5863	6255	6096	6188	1542	1557	1480	1576	1594	1622	1567	1540	1586	3130	3176	3311	3166	3160	3333	3707	3703	3750	2230	1789	1784	1779	1789	1815	1770	1727	1721	1948	1952	1988	2160	2074	2079	2026	2012	2059	1554	1518	1507	1586
30	9214	9069	9201	6709	7009	7060	7506	7333	7628	1529	1516	1526	1554	1538	1580	1568	1543	1580	3543	3639	3759	3565	3607	3812	4311	4288	4296	2290	1801	1834	1803	1845	1818	1846	1793	1781	2117	2064	2054	2144	2228	2159	2124	2096	2073	1492	1505	1459	1628
35	10769	10531	10720	8122	8213	8251	8853	8756	8738	1504	1442	1460	1594	1579	1608	1542	1550	1600	4118	4076	4272	4139	4110	4317	4851	4804	4842	2268	1899	1836	1905	1868	1814	1868	1799	1790	2161	2076	2150	2331	2309	2233	2203	2220	2286	1503	1568	1497	1584
40	12155	12125	12561	9162	9505	9548	10069	9982	10244	1500	1514	1455	1558	1541	1593	1549	1597	1569	4544	4521	4828	4523	4580	4847	5441	5414	5559	2098	1953	1948	1935	1880	1907	1903	1823	1878	2264	2275	2271	2382	2432	2322	2303	2289	2323	1497	1464	1495	1594
45	13697	13596	14122	10183	10556	10827	11382	11222	11441	1428	1492	1475	1552	1542	1567	1522	1527	1570	4950	4994	5269	4858	5062	5288	6016	5962	6114	2617	2020	2028	1950	1914	1934	1940	1957	1926	2335	2309	2411	2518	2494	2448	2467	2376	2439	1479	1419	1476	1606
50	15290	15124	15633	11401	11863	12023	12743	12481	12701	1474	1451	1457	1509	1483	1542	1468	1502	1507	5461	5467	5743	5378	5530	5808	6649	6582	6750	2258	2080	2005	1992	1996	2049	1956	1959	1998	2392	2431	2486	2610	2556	2467	2583	2540	2540	1485	1435	1405	1585
55	16744	16538	17138	12483	12993	13191	13987	13785	13994	1488	1509	1474	1509	1528	1588	1488	1520	1521	5858	5776	6248	5870	5982	6246	7176	7131	7319	2231	2085	2089	2090	2017	2035	2024	2021	2034	2514	2543	2540	2717	2654	2626	2657	2638	2705	1491	1464	1422	1567
60	18110	17896	18658	13553	14220	14458	15113	14949	15191	1420	1462	1465	1521	1541	1514	1537	1567	1512	6295	6275	6665	6281	6362	6692	7746	7808	7845	2717	2120	2189	2085	2081	2052	2101	2067	2089	2645	2655	2711	2806	2741	2623	2791	2731	2754	1485	1414	1431	1575
65	19523	19316	20112	14647	15299	15477	16388	16271	16485	1432	1420	1424	1453	1557	1529	1520	1518	1487	6625	6750	7124	6735	6826	7295	8324	8257	8337	2728	2174	2191	2100	2036	2088	2094	2058	2104	2701	2740	2808	2940	2856	2723	2806	2831	2850	1444	1417	1425	1511
70	20731	20669	21492	16004	16522	16739	17672	17333	17562	1378	1390	1417	1495	1497	1587	1511	1536	1473	7174	7201	7674	7119	7300	7710	8839	8829	8936	2352	2189	2238	2151	2150	2153	2141	2148	2140	2812	2829	2898	2904	2888	2821	2921	2885	2938	1383	1360	1412	1525
75	22173	21918	22836	16864	17522	17840	18705	18368	18945	1388	1402	1397	1433	1461	1492	1462	1498	1541	7454	7528	8038	7534	7679	8169	9346	9475	9567	2946	2229	2292	2217	2161	2233	2209	2166	2228	2962	2980	2983	3084	2987	2965	3073	2941	3019	1409	1371	1395	1547
80	23462	23208	24200	17838	18579	19040	19982	19577	19945	1430	1381	1395	1396	1454	1505	1521	1541	1529	7957	7921	8546	7973	8071	8493	10009	9949	10068	2659	2320	2323	2250	2205	2216	2270	2256	2253	3036	3080	3075	3186	3119	3020	3125	3047	3149	1369	1389	1461	1509
85	24598	24685	25455	18838	19480	19992	21090	20536	21026	1442	1386	1398	1457	1463	1479	1519	1541	1508	8406	8295	8852	8373	8472	8865	10512	10380	10516	2606	2341	2344	2278	2238	2226	2245	2309	2257	3084	3120	3132	3197	3256	3075	3243	3158	3210	1390	1375	1418	1540
90	25997	25706	26506	19816	20603	20878	21932	21845	22195	1413	1369	1359	1479	1456	1465	1454	1480	1536	8735	8655	9248	8757	8836	9414	10867	10836	11024	3097	2383	2433	2308	2229	2256	2357	2331	2357	3148	3202	3289	3316	3205	3111	3287	3341	3348	1393	1395	1368	1505
95	26967	26964	27772	20579	21656	21979	23234	22792	23198	1403	1407	1358	1455	1398	1470	1470	1464	1508	9069	9019	9668	9031	9428	9654	11504	11380	11654	3011	2402	2442	2305	2306	2342	2416	2398	2397	3259	3285	3297	3374	3353	3220	3402	3351	3384	1379	1340	1357	1480
100	28202	27868	29085	21782	22546	22919	24249	23805	24298	1384	1387	1323	1403	1402	1471	1432	1521	1452	9415	9407	10028	9466	9462	10055	12001	11946	12136	2961	2415	2484	2402	2325	2294	2424	2363	2445	3345	3332	3434	3461	3406	3262	3395	3452	3461	1360	1342	1371	1473
105	29235	28913	30176	22538	23616	23848	25348	24768	25106	1399	1330	1368	1416	1410	1464	1480	1446	1528	9809	9747	10319	9815	9974	10393	12437	12370	12506	3247	2544	2575	2389	2381	2359	2476	2442	2507	3366	3414	3517	3553	3556	3316	3601	3534	3554	1311	1310	1347	1456
110	30260	29927	30874	23348	24271	24906	26086	25785	25976	1364	1360	1369	1420	1424	1450	1452	1531	1485	10112	10105	10726	10067	10392	10856	12928	12690	13025	3326	2572	2608	2426	2433	2416	2558	2507	2508	3400	3471	3492	3630	3559	3408	3630	3564	3648	1416	1335	1366	1499
115	31322	30868	32061	24067	25099	25624	27180	26730	27062	1396	1335	1369	1444	1486	1442	1460	1474	1451	10379	10506	11039	10509	10667	11176	13437	13231	13444	2511	2571	2555	2459	2417	2444	2507	2468	2562	3543	3566	3672	3780	3622	3455	3709	3634	3744	1345	1369	1374	1471
120	31987	31742	32926	24848	26088	26513	28133	27679	28030	1400	1357	1354	1401	1402	1429	1459	1433	1453	10810	10774	11490	10842	11070	11589	13735	13668	13760	3349	2623	2687	2486	2425	2480	2516	2542	2532	3574	3633	3692	3817	3699	3505	3726	3748	3787	1361	1343	1378	1436
125	32901	32802	33961	25729	26989	27447	29024	28591	29107	1369	1331	1381	1395	1429	1428	1428	1485	1467	11082	10990	11867	11091	11231	11987	14132	14093	14246	2581	2629	2710	2548	2479	2504	2634	2568	2514	3629	3636	3822	3868	3780	3582	3918	3872	3820	1346	1311	1349	1448
130	33827	33295	34820	26488	27740	28168	29769	29401	29699	1338	1360	1356	1428	1375	1425	1478	1442	1453	11251	11331	12170	11296	11791	12315	14631	14623	14684	3158	2654	2763	2547	2505	2592	2621	2605	2608	3731	3819	3874	3889	3808	3598	3956	3881	3842	1361	1294	1319	1470
135	34644	34190	35783	27098	28538	29052	30956	30163	31047	1358	1328	1361	1400	1388	1387	1447	1429	1405	11623	11532	12342	11641	12007	12592	14998	14828	14956	3382	2703	2745	2517	2506	2484	2725	2630	2643	3784	3808	3897	3991	3886	3744	4030	4032	3959	1343	1360	1356	1465
140	35750	34987	36444	27768	29648	29663	31779	31249	31658	1352	1379	1321	1360	1396	1423	1407	1430	1468	11954	11817	12749	11958	12229	12874	15528	15252	15378	3296	2674	2774	2527	2578	2567	2659	2632	2708	3856	3908	4002	4075	4015	3706	4054	4011	4067	1315	1315	1310	1446
145	36425	35885	37312	28342	30155	30684	32632	31840	32343	1337	1388	1351	1377	1381	1392	1456	1443	1468	12280	12181	12991	12257	12457	13224	15777	15489	15605	2895	2804	2846	2630	2561	2562	2756	2767	2698	3827	4040	4016	4104	4021	3786	4050	4111	4200	1328	1334	1342	1458
150	37133	36599	38417	29148	30738	31097	33403	32707	33159	1336	1372	1335	1365	1373	1415	1438	1426	1426	12697	12477	13348	12486	12739	13430	16221	16007	16103	3358	2751	2844	2639	2587	2582	2702	2727	2735	3894	3925	4085	4140	4051	3825	4216	4200	4208	1356	1318	1313	1401
155	37864	37160	38559	29588	31472	31922	34512	33589	34000	1364	1369	1338	1380	1379	1412	1473	1461	1444	12730	12525	13589	12801	13106	13880	16592	16371	16399	3505	2809	2843	2644	2610	2586	2758	2752	2784	3947	4164	4087	4235	4125	3895	4293	4269	4227	1329	1332	1324	1407
160	38417	37776	39550	30256	32108	32511	35097	34550	34992	1326	1376	1329	1375	1343	1398	1456	1411	1406	13100	12991	13671	12964	13318	13940	16884	16606	16917	3361	2841	2944	2689	2633	2644	2765	2845	2843	4018	4080	4157	4235	4211	3932	4308	4282	4324	1317	1305	1284	1394
165	39280	38510	40233	30808	32734	33268	35826	35183	35693	1373	1353	1293	1409	1342	1333	1475	1442	1433	13260	13061	14021	13076	13555	14137	17256	16785	17226	3302	2872	2911	2659	2645	2655	2828	2766	2841	4035	4108	4187	4354	4251	3976	4404	4305	4331	1321	1310	1368	1388
170	39572	39013	40517	31498	33361	33652	36537	35765	36178	1323	1348	1338	1353	1323	1365	1440	1469	1490	13435	13518	14298	13394	13887	14355	17488	17190	17511	3460	2956	2960	2680	2675	2662	2868	2846	2891	4089	4146	4222	4367	4298	4019	4451	4373	4452	1336	1329	1312	1457
175	40307	39587	41327	31830	33885	34404	37288	36594	37136	1345	1356	1327	1336	1356	1336	1405	1426	1444	13861	13550	14528	13706	14080	14778	17889	17537	17699	3764	2919	3010	2655	2657	2632	2886	2862	2881	4158	4235	4325	4463	4307	4091	4549	4379	4495	1338	1323	1353	1439
180	40892	39908	42105	32253	34538	34782	38002	37324	37533	1355	1340	1298	1352	1373	1362	1450	1479	1451	13976	13742	14749	13962	14194	14776	18235	17839	18054	3558	3054	2985	2719	2672	2661	2906	2931	2917	4202	4271	4303	4540	4367	4180	4544	4491	4472	1318	1296	1305	1394
185	41501	40698	42504	32948	34936	35447	38320	37862	38154	1359	1331	1330	1356	1326	1337	1386	1445	1427	14213	14060	14961	14042	14517	15302	18444	18288	18415	2857	2980	3034	2724	2751	2724	2882	2901	2981	4239	4320	4357	4489	4409	4202	4575	4526	4620	1388	1295	1335	1393
190	41880	41106	42698	33338	35587	36224	39207	38327	38823	1338	1347	1318	1347	1299	1331	1462	1454	1460	14387	14233	15207	14265	14710	15446	18799	18250	18558	3411	3011	3045	2702	2723	2697	2930	2905	2981	4297	4479	4361	4562	4453	4198	4634	4602	4638	1335	1284	1326	1410
195	42480	41766	43282	33777	36175	36573	39284	39112	39367	1340	1305	1320	1368	1333	1332	1395	1434	1404	14465	14445	15391	14513	14909	15506	19194	18564	18812	3128	2987	3077	2760	2787	2736	2960	2983	3017	4319	4369	4540	4645	4568	4250	4716	4581	4605	1334	1304	1328	1400
200	42939	41959	43658	34130	36855	37413	39948	39508	39835	1342	1317	1333	1351	1323	1343	1408	1436	1386	14737	14492	15536	14632	15068	15771	19307	18927	19178	3578	3035	3142	2793	2696	2756	3039	3083	3012	4286	4416	4538	4683	4562	4263	4800	4742	4702	1318	1345	1283	1355
205	43442	42471	44405	34783	37012	37646	40326	39834	40333	1327	1368	1346	1353	1341	1315	1391	1444	1383	15046	14566	15703	14799	15159	15926	19521	18969	19525	3774	3099	3177	2722	2757	2768	2980	3034	3044	4493	4548	4595	4699	4562	4294	4773	4736	4712	1311	1340	1317	1373
210	43739	42957	44801	35041	37512	38098	40831	40466	40749	1339	1322	1365	1359	1279	1329	1410	1384	1377	15130	14981	15935	15067	15483	16302	19824	19456	19484	3745	3055	3143	2760	2673	2783	2944	3022	3011	4443	4512	4580	4815	4581	4329	4803	4770	4760	1332	1355	1326	1347
215	44365	43164	45360	35522	37980	38600	41420	40824	41603	1298	1349	1336	1320	1319	1343	1389	1383	1417	15203	15104	16104	15252	15640	16430	20207	19564	20134	3441	3057	3155	2792	2787	2802	3052	3077	3088	4486	4489	4596	4821	4672	4293	4825	4887	4846	1304	1343	1352	1356
220	44522	43600	45886	35564	38418	39153	41836	41457	41847	1331	1357	1322	1335	1317	1291	1419	1379	1405	15333	15341	16288	15357	15758	16565	20560	19798	20163	3846	3114	3189	2741	2781	2830	3062	3104	3132	4434	4577	4684	4850	4702	4416	4859	4849	4837	1334	1343	1342	1379
225	45093	43993	46061	36138	38934	39673	42540	41871	42053	1352	1356	1338	1298	1276	1311	1377	1418	1376	15744	15331	16486	15452	15902	16822	20908	20248	20352	3827	3147	3221	2821	2821	2759	3118	3097	3118	4511	4631	4699	4787	4698	4456	4968	4892	4968	1350	1285	1337	1391
230	45213	44065	46141	36657	39470	39838	42806	42419	42483	1346	1329	1321	1299	1311	1321	1367	1367	1352	15764	15486	16512	15492	15975	16969	21078	20188	20462	3685	3137	3228	2838	2784	2834	3126	3120	3179	4515	4673	4649	4878	4729	4423	4954	4987	4879	1373	1300	1354	1361
235	45623	44597	46544	36822	39623	40033	43086	42702	42964	1339	1387	1352	1307	1299	1305	1362	1395	1385	15771	15754	16710	15585	16210	17049	21104	20412	20641	3579	3216	3247	2857	2731	2771	3165	3083	3190	4599	4629	4774	4913	4742	4443	5035	4980	5004	1368	1313	1288	1383
240	45915	44634	47154	37034	39942	40745	43599	43091	43541	1354	1394	1388	1329	1309	1336	1357	1355	1395	16031	15716	16942	15891	16315	17221	21522	20601	20917	3738	3253	3307	2840	2777	2805	3189	3086	3231	4623	4703	4682	4977	4870	4469	5027	5005	4976	1384	1344	1307	1371
245	46536	45055	47616	37345	39874	40965	44105	43310	43788	1331	1413	1333	1359	1326	1312	1390	1412	1422	16427	15914	17055	16035	16387	17403	21673	20922	21228	3204	3167	3282	2883	2790	2863	3069	3179	3182	4733	4739	4763	4919	4842	4421	5074	5113	4967	1325	1331	1361	1357
250	46809	45423	47407	37637	40659	41577	44580	43841	44188	1355	1387	1375	1298	1285	1326	1327	1361	1397	16283	15989	17012	16225	16654	17539	22105	20961	21311	3478	3211	3327	2882	2754	2797	3161	3181	3270	4663	4737	4809	5051	4768	4533	5122	5033	5077	1325	1339	1356	1399
255	46958	45755	47868	38122	41079	41620	44836	43945	44682	1327	1360	1373	1316	1277	1334	1353	1385	1375	16573	16147	17195	16189	16836	17693	22120	21155	21454	3886	3311	3364	2804	2811	2811	3193	3166	3226	4716	4831	4824	4970	4831	4544	5131	5240	5034	1371	1309	1351	1387
260	47350	45843	47966	38247	41567	41774	45259	44490	44817	1335	1400	1349	1298	1320	1320	1374	1344	1391	16608	16361	17513	16313	16881	17719	22367	21258	21662	3312	3212	3345	2874	2800	2810	3189	3221	3282	4680	4773	4898	5049	4959	4562	5183	5160	5166	1343	1316	1375	1382
265	47473	46091	48236	38324	41602	42278	45471	44668	45150	1408	1379	1354	1323	1292	1314	1343	1378	1356	16746	16241	17528	16548	16972	17834	22550	21403	21793	3746	3250	3337	2932	2810	2824	3180	3232	3317	4739	4812	4875	5064	4956	4546	5171	5126	5193	1342	1316	1398	1361
270	47667	46091	48236	38772	41947	42621	45802	45148	45686	1360	1369	1368	1288	1297	1319	1397	1360	1352	16757	16391	17476	16514	16979	18080	22837	21637	21960	3703	3268	3398	2849	2879	2842	3240	3207	3250	4724	4853	4851	5151	5010	4588	5249	5330	5191	1333	1351	1357	1347
275	47850	46527	48603	39152	42098	42808	46532	45386	45575	1393	1366	1373	1313	1294	1306	1376	1392	1358	17020	16498	17540	16597	17213	18208	23013	21731	21890	3926	3299	3409	2847	2891	2839	3243	3237	3276	4807	4896	4868	5104	4947	4660	5337	5246	5157	1382	1369	1408	1357
280	48140	46557	49050	39129	42539	43208	46610	45470	45992	1405	1373	1426	1346	1319	1285	1372	1377	1385	17048	16759	17754	16671	17261	18215	22928	21719	22058	3733	3404	3384	2886	2841	2821	3227	3211	3323	4897	4919	5003	5083	4983	4654	5269	5289	5231	1385	1383	1414	1333
285	48209	46662	49261	39379	42634	43396	47045	46056	46431	1420	1398	1396	1296	1303	1326	1338	1351	1372	16954	16744	17748	16856	17358	18312	23328	21982	22129	3725	3415	3508	2936	2866	2849	3233	3273	3284	4891	4921	4946	5098	4933	4596	5362	5319	5264	1405	1384	1388	1371
290	48672	47145	49345	39269	42658	43534	47067	46237	46866	1477	1391	1409	1295	1332	1324	1319	1400	1331	17081	16974	17966	16887	17295	18365	23479	21978	22249	4219	3377	3467	2895	2832	2862	3241	3326	3341	4905	4995	4971	5292	5075	4647	5386	5366	5212	1403	1380	1406	1344
295	48803	46934	49599	39742	43054	43495	47478	46329	46962	1399	1453	1376	1272	1275	1306	1386	1316	1339	17192	17078	17937	16918	17531	18463	23739	22003	22427	3987	3376	3477	2897	2897	2827	3288	3270	3328	4864	4885	4997	5229	4979	4769	5319	5420	5314	1403	1407	1395	1364
300	48815	47400	49532	39796	43112	43966	47638	46851	46958	1408	1388	1448	1289	1291	1330	1350	1382	1371	17215	17139	17856	16806	17587	18449	23491	22114	22503	3749	3417	3488	2942	2840	2881	3255	3275	3386	4906	4994	5033	5162	5071	4669	5428	5436	5256	1433	1365	1406	1352
[truncated: 41 more columns]

## Sheet: Supplementary Figure 6
Time (minutes)	probe2_SJ1			probe2_SJ2			probe2_SJ3			probe2 No DNA			probe3_SJ1			probe3_SJ2			probe3_SJ3			probe3 No DNA			probe4_SJ1			probe4_SJ2			probe4_SJ3			probe4 No DNA			probe5_SJ1			probe5_SJ2			probe5_SJ3			probe5 No DNA
0	13755	13736	13356	13649	13323	13583	13432	13350	13237	13079	12889	13250	13156	12917	12805	12739	12729	12655	12997	13120	13219	12989	13253	13008	13213	12820	12711	12750	12722	12925	13320	12755	12829	12690	13079	12946	13201	13454	12993	12871	13578	12860	12670	12945	13117	13292	13073	13500
5	14152	13753	13953	14110	14042	13823	13574	13988	13777	12162	12150	12187	12122	12124	12086	12039	11995	12011	12093	12426	12129	12302	12264	12240	12168	11769	11547	11774	11608	11860	11996	12067	11828	11738	11848	12157	12687	12560	12390	12299	12518	12289	12377	12542	12348	12035	11883	12372
10	17619	17050	16896	16291	16585	16666	16279	16335	16758	11601	11679	12087	11777	11871	11499	12071	11798	11325	11772	11498	11753	11496	11593	11899	11704	11324	11383	10946	11150	11330	11071	11656	11318	11399	11387	11518	13165	13181	12806	12537	13020	12764	12491	13156	12805	11684	11738	11790
15	21742	20806	20739	20580	20618	20309	20520	20965	20333	11527	11300	11361	11601	11729	11340	11389	11524	11285	11630	11410	11782	11047	11841	11623	11394	11518	11012	11006	10885	11078	11013	11215	11152	10854	11194	10874	14630	14344	14384	14117	14574	14527	13746	14002	13997	11166	11279	11272
20	26587	25759	25956	25777	25865	25288	25454	25825	25839	11258	11300	11321	11866	11864	11578	11405	11448	11182	11350	11415	11738	11209	11238	11544	11552	11118	11324	11013	11099	10742	11164	11072	10913	10961	11098	10779	15499	15964	15639	15552	16400	15530	15274	15428	15592	11142	11310	11618
25	31826	30263	31687	30927	30916	31050	31129	31090	31384	11273	11281	11005	11532	11707	11444	11090	11365	11306	11364	11316	11595	11155	11270	11464	11673	11303	10887	10936	11049	11180	11244	11214	11000	10464	10924	11068	17561	17834	17716	17653	17943	17483	17146	17125	17186	11213	11045	11680
30	36713	35246	36950	36527	36561	37253	36457	37550	37090	11054	11133	11373	11992	11719	11398	11503	11740	11163	11873	11619	11303	10923	10930	11432	11742	11569	10962	11267	10929	10803	11037	11075	11194	10684	10780	10928	19997	19920	19453	19275	19698	19120	18544	18541	18898	10892	11148	11185
35	41799	39830	41746	42385	41942	42954	42418	43467	42616	10944	11311	11215	11925	11694	11369	11397	11566	11085	11641	11837	11839	10852	11174	10967	11526	11466	11440	10882	11410	10957	11093	11311	11101	10671	10763	10720	21256	21535	21114	20792	21697	20977	20441	20667	20908	10980	10764	11645
40	46471	45551	47719	47492	47632	48686	47840	49030	48591	11186	10798	11317	12168	11962	11691	11346	11743	11751	12082	11543	11991	10879	11081	11475	11687	11424	11367	11153	11193	11154	10797	11188	11097	10618	10714	10715	23457	23436	23195	22826	23584	23460	22173	22395	22220	10614	10968	11537
45	51714	49798	52411	53136	54067	53994	53167	54770	54556	10872	10862	11139	12292	11847	11923	11569	11784	11696	12246	11592	11950	10802	11163	11472	11616	11484	11541	10924	11288	11261	11116	11295	11156	10707	10692	10709	25378	25857	24853	25022	24902	25202	23434	24365	24190	10788	10844	11037
50	55968	55522	58926	57971	58763	59409	58948	60447	60168	11000	10825	10886	12463	12699	11599	12004	11674	11831	11909	11900	12082	10997	11089	11325	11874	11839	11434	11140	11399	11195	10821	10918	11103	10744	10714	10752	27346	27388	27245	26940	26992	27074	25448	26288	25378	10809	10775	11368
55	62090	60800	64843	63872	63922	64951	64639	65811	65194	11029	10989	11053	12543	12387	12402	12149	11967	11855	12332	12050	12327	10974	11050	10941	11686	11644	11553	10860	10958	11548	11392	11183	11472	10298	10891	10770	29537	29518	28713	28710	29049	29068	27388	27753	27008	11186	10962	11025
60	65051	64241	68771	69138	70441	69959	69727	70521	70600	10612	11149	11114	12711	12260	12317	11994	11812	12033	12124	12435	12018	10595	11160	11207	11930	11782	11555	11129	11140	11690	11417	11640	11441	10308	10707	10501	31023	30725	30417	31388	31104	30726	28896	28867	28821	10844	10824	10997
65	70153	69262	74332	74190	74189	75620	74623	77065	75433	10928	10968	10902	12506	12387	12550	12085	12631	12050	12648	12055	12331	10897	11224	10986	11936	11554	11383	10966	11476	11464	11267	11433	11325	10599	10552	10615	32680	33580	32520	32768	32786	33058	30533	30618	30242	10703	10540	10819
70	74356	74086	78860	78714	79354	79794	78576	81671	80517	10703	10761	11189	12986	13094	12589	12323	12580	12318	12627	12259	12512	10831	11056	10927	11688	11906	11636	11131	11134	11598	11267	11532	11400	10392	10651	10372	34648	35022	34739	34053	34404	34595	31912	32667	31995	10444	10844	11009
75	78701	78547	83691	82372	82992	85388	84840	86336	85792	10993	10814	10766	13202	13081	13154	12579	12250	12425	12589	12306	12550	10683	10630	10898	12023	11505	11713	11460	11387	11636	11436	11595	11531	10756	10725	10417	36553	36890	36033	35179	36279	35721	33019	33737	33434	10324	10532	11074
80	82020	82404	88257	86989	88471	90621	88048	91327	91089	10837	10836	10842	13317	13532	12951	12351	12711	12563	12984	12734	12586	10465	10830	11009	12296	11968	11621	11267	11109	11847	11247	11313	11851	10345	10428	10419	38204	38865	37998	37538	37567	37324	34730	34769	34888	10384	10763	11000
85	85969	85878	92501	91558	91137	93904	93954	96471	94945	10821	10945	11210	13194	13453	13336	13246	12923	12699	13111	12629	12622	10636	10992	10726	12218	11991	11904	11263	11348	11847	11557	11647	11265	10184	10657	10285	40221	40484	39737	39117	38938	39533	35757	36270	35606	10594	10555	10816
90	90031	89861	97241	95690	94460	99663	98548	101557	99811	10901	10865	10844	13470	13755	13530	12906	12484	12611	12710	12875	12855	10241	10415	10902	12037	11793	11923	11188	11011	12074	11359	11574	11595	10607	10563	10398	42429	41729	40420	40297	40717	41262	36909	37634	37063	10497	10436	10715
95	94661	94759	101773	99666	98671	104925	102001	105844	103724	10664	10506	10939	13889	13283	13562	12958	13196	12707	13001	12539	12809	10587	10787	10949	12077	11689	11809	11562	11532	11522	11706	11502	11916	10164	10700	10531	43141	43634	42432	41036	42174	42972	38429	38974	38054	10462	10478	10712
100	96634	99029	105267	103566	103238	108446	106100	108854	108035	10812	10829	11052	13997	13533	13715	13135	12989	12807	13116	12765	12765	10296	10706	10939	12313	11912	11972	11277	11663	11824	11618	11579	11525	10344	10274	10642	44271	44466	43544	43420	43784	42961	39429	40349	39023	10114	10387	10683
105	100124	101840	110003	107586	108395	112872	110156	114360	112551	11032	10468	10841	13578	13734	13615	13119	12951	13076	12851	12994	13010	10447	10860	10728	12095	11754	11771	11279	11558	12208	11199	11773	11464	10088	10329	10318	45627	46053	45089	43915	44447	43656	40670	40287	39854	10270	10496	10712
110	102933	106172	115071	110066	110777	115466	114732	117396	116697	10763	10795	10726	13968	13617	13652	13237	13183	12615	13125	13117	12882	10182	10713	10620	12278	11936	12075	11578	11525	11953	11888	11772	11545	9952	10311	10496	47504	47873	46119	45854	46268	44757	41332	41960	41143	9954	10366	10755
115	107379	108430	117286	113929	114828	119330	117713	122566	119815	10719	10660	10879	13925	13935	13987	13405	13354	12858	12883	13067	12874	10463	10512	11067	12058	12009	12033	11558	11561	11856	11616	11482	11584	10029	10602	10345	48449	49050	48209	47262	48212	46091	42878	43302	42207	10269	10135	10466
120	110838	113292	120608	117639	118041	124901	121676	125936	122837	10725	10685	10610	14102	14365	13623	13110	13452	13029	13041	13271	13251	10268	10593	10491	12138	11934	11909	11386	11621	12022	11393	11653	12047	10178	10014	10436	50413	49954	48959	48100	48117	47859	43349	43758	43188	10064	10043	10306
125	114195	117711	126296	120153	121745	128649	125015	129525	126146	10917	10375	10621	14050	14263	14294	13186	13495	12595	13207	13134	12883	9979	10557	10731	12096	11991	11905	11105	11417	12008	11932	11656	11796	10087	10219	10385	51305	51916	50750	49697	49556	48488	44959	44802	43813	10111	10247	10632
130	116567	119756	128803	123452	124261	129824	128092	132364	129253	10417	10568	10616	14419	14520	13893	13641	13201	13016	13474	13411	13134	10025	10615	10665	12207	12029	12333	11505	11742	12032	11769	12124	11910	9900	9995	10264	52747	52917	51556	50902	50571	50104	45437	45596	44404	9975	9908	10776
135	119547	123385	131747	127310	126926	134811	131977	136676	133845	10551	10546	10661	14416	14164	14048	13520	13401	12907	13581	13156	13300	10133	10253	10711	12383	12315	12196	11531	11314	12212	11779	12025	11847	9953	10266	10296	53556	54233	52641	51695	51754	51057	45768	46500	45208	10161	10079	10300
140	122367	126894	134607	128840	130052	138335	135406	139837	136280	10541	10650	10664	14596	14434	14330	13552	13617	13108	13648	13047	13339	10112	10503	10596	11992	12304	12345	11432	11468	12309	11852	12113	12041	10229	10157	10355	54686	55813	53678	53121	52870	51461	46868	46912	46256	9965	10196	10596
145	124817	130105	138722	132752	133193	139749	137626	143987	139219	10542	10709	10746	14850	14528	14340	13901	13414	13192	13416	13247	13338	10033	10030	10347	12386	12061	12366	11526	11592	12404	11615	11791	11752	10055	10451	10294	56203	57002	54629	54294	54039	52687	47564	47696	46694	9955	10163	10336
150	127199	132753	141656	134116	136080	142857	139810	145878	142038	10591	10526	10583	14904	14948	14424	13904	14066	13101	13290	13089	13585	10159	10362	10536	12503	12320	12301	11396	11551	12448	11864	12207	11855	9707	10174	10323	56801	57276	55566	55449	53633	53308	49099	47799	46945	10015	10041	10064
155	129453	134469	144106	137710	136909	145805	143483	148769	145300	10533	10782	10851	15263	14986	14473	13740	13743	13001	13891	13108	13166	10165	10351	10363	12782	12490	12494	11298	11546	12321	11650	12321	12439	10066	10159	10370	58435	58837	56929	55815	55324	54095	48654	49003	47517	10155	10344	10390
160	132990	138818	147737	139492	139509	150718	145414	151528	147325	10434	10496	10473	14917	14781	14564	13618	13658	13368	13343	13513	13385	10142	10582	10632	12537	12227	12296	11368	11536	12167	11776	11908	12118	10098	10212	9900	58961	60181	57901	56089	56046	55176	49539	49417	48814	10042	9881	10143
165	134197	141039	149293	141185	141397	150734	148703	155289	149993	10258	10226	10599	15599	15180	14831	13880	13388	13523	13467	13329	13196	9660	10124	10428	12637	12228	12311	11718	11424	12149	11855	11999	11900	9633	10279	10067	59643	60293	58753	58117	57039	55893	50779	50507	48549	10245	9923	10461
170	136849	143181	152112	143249	143419	154833	150791	158019	152081	10607	10544	10777	15499	14924	14686	14033	13979	13348	13730	13442	13461	9813	10227	10289	12273	12325	12456	11665	11509	12260	11664	12457	12041	9901	10107	10090	60796	61940	59182	57924	57354	56457	50025	50172	49185	10088	9772	9877
175	138889	144766	155822	145801	146318	156169	152826	159569	155019	10280	10350	10737	15555	15118	14986	14161	13829	13570	13800	13241	13740	9878	9945	10192	12860	12227	12469	11690	11661	12340	11761	12401	11989	9687	10156	10084	62483	62298	60376	58959	58004	56941	50915	50672	49373	9713	9739	10309
180	141416	148030	157789	147472	149113	158861	156026	162967	156454	10720	10101	10756	15243	15158	14987	13969	13822	13349	13799	13241	13403	9863	9950	10251	12253	12205	12133	11484	11589	12507	11765	12159	12196	9588	10046	10017	63013	63444	61828	59552	58528	58188	51104	51672	49604	9819	9648	10377
185	143194	150131	159801	148556	149032	161264	157676	166881	160122	10529	10425	10363	15508	15285	14855	14115	13694	13248	13903	13718	13664	9760	10130	10397	12654	12474	12614	11571	11823	12318	11865	12403	11970	9838	10076	9999	63631	64485	63079	60295	59142	57095	51522	51149	50373	10031	9832	10043
190	144211	151852	161322	150430	151956	163858	159618	167975	161556	10375	10397	10617	15652	15340	14903	14055	13994	13394	13736	13529	13846	9911	10270	10274	12495	12402	12557	11411	11681	12367	12160	12299	12314	9775	10077	10087	64869	65236	63171	61305	60078	58411	52292	52290	50024	9817	9953	10093
195	147227	153815	163553	153222	153563	165643	161409	169362	162910	10080	9962	10473	15652	15562	15286	14313	13832	13413	13770	13664	14068	9779	10052	10386	12621	12424	12467	11447	11696	12425	11984	12062	12202	9674	10151	10281	65301	66438	63793	61325	60107	59165	52545	52368	50479	9731	9934	10407
200	147272	155958	167001	154378	155642	167823	165084	172086	164627	9875	10356	10508	15985	15619	15365	14370	13704	13269	14270	13705	13806	9820	10351	10242	12876	12952	12322	11259	11785	12401	12053	12229	11985	9836	10004	9851	66242	66857	65343	62683	60701	58627	52565	52043	51018	9935	9717	9887
205	150027	157533	167209	156765	157361	169113	165929	173330	167434	10343	10178	10637	15916	15646	15494	14487	14009	13352	13893	13624	13555	9578	10075	10126	12083	12509	12301	11889	11637	12268	12039	12387	12459	9748	9743	10006	66739	67670	65607	62724	60869	59389	52986	52119	50786	10018	9743	9846
210	150982	158570	168802	158421	158223	171665	168144	174585	168765	10212	10335	10521	15527	15606	15217	14174	14079	13771	13956	13728	13500	9817	9850	10092	12674	12703	12823	11813	11652	12699	11750	12138	12017	9890	9829	10278	66957	68091	65954	63322	61943	58604	53821	52609	51382	9745	9774	9886
215	153842	160319	171701	159197	159855	173570	168916	177190	169779	10357	10447	10303	15835	15666	15623	14296	14300	13616	14113	13599	13465	9774	10153	9970	12548	12634	12813	11602	11439	12293	12016	12242	12226	9659	9966	9694	67995	68649	66012	63897	61713	60009	53280	52775	51587	9688	9762	10319
220	153739	163286	172236	160271	161931	174528	170902	179096	170936	10223	10532	10597	16107	16135	15539	14513	13987	13574	14299	13733	13987	9813	9984	10047	12504	12323	12482	11441	11588	12237	11929	12099	12035	9962	9877	9894	68218	69841	67731	64766	61978	60320	53569	53604	51644	9582	9986	10037
225	154437	165476	173809	161850	162805	176749	174076	181849	173884	10083	10129	10314	16287	15856	15224	14666	14109	13238	14011	13987	13725	9620	9926	9871	12796	12933	12391	11793	11896	12582	11832	12507	12082	9562	9531	10187	68406	70009	67352	64769	63560	60148	53629	53681	51817	9612	9333	9912
230	156155	166706	176243	162288	163349	177126	174164	182962	174697	10332	10241	10361	16251	16237	15582	14313	14343	13596	13970	13496	13541	9637	9752	10197	12774	12789	12736	11619	11384	12234	12078	11936	12634	9703	9794	9909	70173	70598	68919	65085	62989	60344	54632	53724	51260	9920	9676	10020
235	157170	167451	177276	163460	165109	179946	176031	184902	174594	10165	9880	10471	15832	16252	15569	14938	14295	13158	13844	13715	13723	9668	9757	9941	12896	12383	12816	11698	11705	12492	11645	12266	12305	9576	9684	9836	69911	70854	68783	66098	62861	60520	53824	52878	51951	9497	9378	10173
240	159111	168354	178415	164264	164793	181593	177691	188277	176151	10066	10382	10515	16123	15780	15762	14977	14060	13857	13865	13694	13661	9654	9974	9939	12611	12624	12526	11601	11455	12631	12107	12262	12320	9401	9981	10012	71036	71713	69499	66590	62569	60529	54033	53304	51343	9525	9476	9797
245	160080	170507	180868	165114	167970	181710	177492	186343	179740	9869	9893	10248	15925	16123	15491	14664	13947	13768	13989	13706	13847	9738	9982	9922	12725	12490	12904	11712	11406	12509	11948	12331	12035	9464	9669	9727	71069	72911	69769	66279	63070	60567	53841	53359	51542	9531	9528	9866
250	160437	171918	182570	166408	167673	183956	178607	189153	178774	9921	10059	9855	16501	16174	15595	14928	14403	13888	13598	13460	13531	9495	9896	10008	12726	12457	12705	11674	11530	12377	11890	12143	12089	9531	9629	9543	72177	73007	69795	66697	63392	60819	54085	52773	51549	9661	9596	9583
255	161679	172973	182707	168939	167789	184075	179346	190491	180661	10142	9995	10242	16356	16512	15584	14826	14285	13472	14148	13476	13558	9315	9682	9815	12685	12967	12760	11784	11646	12336	12380	12265	12580	9424	9693	9721	72345	73915	70482	66332	63276	61123	53596	53806	51147	9416	9740	9905
260	162978	173836	183082	167812	168749	185868	180320	191560	181314	10065	9977	10485	16328	16038	15996	14444	14130	13725	14073	13445	13579	9586	9846	9951	12741	12581	12508	11485	11577	12444	12047	12191	12155	9501	9472	9896	72270	74857	70474	66747	63782	60910	54243	53215	51209	9588	9491	10090
265	164415	174856	185835	169545	169139	187342	182322	192394	182529	9771	9876	10348	16414	16423	16282	14591	14238	13763	14235	13613	13568	9620	9612	10036	12738	12453	12755	11402	11164	12477	12176	12499	12206	9487	9659	9930	72680	75173	72544	67241	64089	60286	54083	53525	51681	9443	9321	9900
270	164005	177509	186639	169463	169437	188415	185497	194851	182821	9905	10128	10274	16516	16437	16149	14713	14520	13972	13984	13872	13724	9288	9533	9937	12898	12511	12642	11689	11434	12711	11914	12080	12416	9377	9853	9825	73848	75258	72192	67474	64200	60952	53982	53184	50852	9132	9539	9680
275	165119	178082	188470	172055	170408	190903	183817	193965	184347	9819	10165	10247	16457	16891	16237	14811	14259	13734	13727	13457	13463	9445	9982	10235	12909	12635	12566	11538	11447	12075	11832	11989	12531	9595	9883	9549	73603	75236	71514	66221	63747	61160	53490	52942	51087	9570	9551	9663
280	165148	177956	187782	170194	171485	190069	183334	195322	184387	9781	9901	9915	16971	16177	16077	14794	14151	13725	13920	13737	13777	9351	9683	9914	12848	12862	12540	11558	11536	12654	11875	12361	12080	9471	9593	9584	74599	75531	71970	66970	64217	60976	53310	52703	50161	9142	9349	9770
285	166917	181674	191285	171489	171429	192679	185411	197657	186922	9938	9911	10098	16422	16309	16333	14957	14146	13542	14043	13702	13275	9443	9638	9725	12514	12832	12535	11622	11313	12622	11807	12149	12156	9570	9735	9584	75017	75950	71982	67688	63816	61267	52887	52959	50419	9428	9519	9774
290	167950	181519	193970	172337	171129	194907	187536	198633	186340	10307	9886	9925	16626	16643	16163	14758	14118	13605	13710	13485	13337	9161	9852	9718	12761	12734	12760	11460	11397	12551	12034	12332	12138	9610	9863	9748	74384	76385	73471	67582	64299	60741	52847	52838	50019	9380	9335	9762
295	167935	181548	192076	171102	173168	193582	189360	199082	187685	9862	9900	10302	16460	16433	16541	14800	14112	13432	13970	13623	13624	9180	9805	9768	12576	12841	12943	11399	11375	12663	12182	12350	11982	9292	9586	9333	75340	76097	73499	67103	63296	60476	53251	52473	49848	9257	9242	9771
300	167701	182792	193938	173219	171634	193660	190522	200176	187324	9775	9879	10183	16809	16722	16175	14963	14389	13443	13750	13213	13355	9245	9557	10077	12817	12563	12817	11265	11519	12263	11816	12355	12498	9686	9526	9535	74920	76966	72826	66987	63597	60393	52391	52133	50289	9421	9356	9465

## Sheet: Supplementary Figure 7
Time (minutes)	SJ1			SJ2			SJ3			SJ4			SJ5			SJ6			SJ7			SJ8			SJ9			SJ10			SJ11			SJ12			SJ13			SJ14			SJ15			SJ16			SM1
0	14402	13776	13768	14046	14053	13788	13536	13244	15357	13475	13782	13628	13818	13657	13856	13430	13927	13496	13714	13546	13576	13809	13599	13754	13580	13746	13274	13702	13625	13439	13342	13281	13384	13653	14023	13888	13798	13559	13597	13641	13217	13789	13684	14030	13665	14070	13879	13714	13127
5	14761	13939	14197	14121	13859	14049	13755	13519	15549	13620	13975	13816	13124	13248	13195	13274	13073	13448	13435	13529	13631	13564	13960	14371	13454	13469	13184	13452	13734	13592	13470	13307	13423	13888	14135	13866	13320	13192	13477	13029	12979	13401	13624	13900	13258	13644	14055	14350	12177
10	17233	16391	15917	16063	15925	15874	15752	15716	17208	15529	16031	15767	13892	13640	14101	14464	14437	14666	15023	15123	15056	15378	15762	16845	14760	14829	13889	15436	15500	15355	14806	14727	15357	15404	15267	15510	14686	14507	14232	14601	14369	14529	15991	16208	15069	15530	16105	16217	11767
15	21278	19875	19207	19039	18941	18875	18699	18203	20620	18599	18836	19233	15989	16237	15816	16702	16452	16721	17781	17931	17849	18511	18633	20046	17001	16916	16094	18629	17723	17810	17621	17446	17874	17372	17581	18300	16828	16736	16955	16789	16828	17187	19128	19333	18780	18458	19031	20063	11409
20	25415	23391	23529	23136	23211	22858	22066	22293	23946	21886	22458	22963	18165	18072	18450	19261	19613	19456	20982	20885	21533	21827	22051	23097	19594	18838	18573	21333	21465	21021	21417	20993	21378	21020	21338	21732	19186	18967	19008	19491	19364	19392	23598	23433	22767	22219	22767	23216	11489
25	29281	28312	27564	27307	27595	27328	26377	26297	28284	26123	26422	27115	20206	21040	20801	22467	21792	22219	24675	24149	24886	25610	25927	26852	21868	21396	21296	25215	25453	24815	24687	25334	25518	24698	25388	24821	22312	22342	22135	22586	22522	23024	27652	28015	26995	25710	26475	27397	11249
30	34586	32259	32317	31473	31792	31711	30793	30333	31806	30019	31133	31337	23121	23515	23440	25534	25863	25518	27985	28354	28911	29088	29417	30969	24934	24206	23140	29186	28921	28845	28452	28415	29794	28470	29269	29553	25056	25032	25362	26450	25949	25641	32115	32450	30846	29928	30610	31706	11403
35	38333	37169	36513	36132	36196	35900	35565	34343	36828	35384	35817	35926	25929	26349	26256	28754	28787	28410	32490	31901	31939	32999	33522	35303	27558	26605	26237	32709	32712	32443	33238	32503	33631	32339	32968	33145	28360	27940	28277	28805	28687	29262	36840	37675	35703	34065	34872	34919	11141
40	43166	40505	41017	40912	41551	40455	39531	39216	41247	39694	39858	41152	28195	28821	29501	32276	31300	31803	36049	36657	36578	37028	36573	39050	29534	29611	29004	37401	36969	36398	36533	36505	37834	35879	37422	37363	31059	31161	31835	32288	32160	32494	41560	42485	40413	37920	38235	39182	11302
45	47988	45401	45215	44756	45151	45308	43247	43698	45511	43536	44285	45199	30619	31234	31710	35305	35050	35249	39606	40368	40585	40609	40964	42485	32375	31612	32068	40981	40997	40329	40721	40061	41218	39720	41337	40804	34087	34438	34224	35806	35298	35829	45654	47056	44340	41898	42678	43064	11382
50	52239	51068	50370	49870	49733	49036	47740	47193	49585	48014	48394	49327	33175	34107	34312	38083	37931	38735	43579	42851	43781	43876	44451	46204	35659	34530	34216	44607	45088	44420	44772	44288	45145	43074	44615	45352	37872	37145	36970	38737	39047	39047	50904	51666	48484	45305	46448	46537	11047
55	56922	54010	54992	53296	53979	53307	52195	50947	54246	51641	53120	53671	36364	36719	37161	41530	40261	41646	47697	47347	47483	47840	47615	49858	37653	37161	37533	48393	48631	47968	48079	47962	49371	47390	48375	49271	40387	40416	40303	41592	41905	41864	54778	55939	53232	49562	49817	50189	11059
60	60623	57336	58579	57155	58796	58285	55835	55276	58263	55866	56756	58142	38129	38984	40174	44211	44289	44085	50815	50696	51455	51235	51495	53912	40351	39722	40178	52704	51864	51380	52012	51597	53415	50749	51756	52854	42970	43153	43810	45031	44790	45284	59172	61390	57153	53498	53628	54385	10841
65	64419	63302	62684	61724	62274	62725	58333	59145	62165	59904	61243	62152	41047	41093	42315	47844	46388	47471	53616	53790	54967	54725	55248	57113	42667	42060	42093	56123	55355	54466	55405	55186	56994	53599	55476	56670	46215	46235	46060	48224	47077	48013	64072	65227	61461	56720	57203	57236	10923
70	68796	65989	66027	65180	66675	65296	63514	63236	66048	64430	64809	65843	42617	43626	44350	49767	49515	50087	57575	56635	57767	57745	57960	60459	44527	44209	44234	60277	58849	58115	58658	58238	60837	57811	59593	60473	49041	48622	48712	51054	50144	50348	68214	68489	64888	60482	60640	60926	11026
75	72909	70523	70179	69299	70823	70132	66679	66445	69415	67277	68644	70726	45551	45703	46207	52643	51790	52450	59794	59760	61540	61354	60769	63582	47234	46776	47282	62932	62493	61335	62668	61681	64235	60341	63682	63772	51889	50983	51779	53270	52575	53228	71214	72914	67949	63699	64407	64763	10884
80	76835	73623	74125	73194	74096	72873	70518	70600	73908	71090	72354	73455	47005	47811	48453	55638	55533	54348	63615	63360	65343	63713	64923	67253	49394	48959	48764	65639	65302	64485	66135	65300	67285	63756	66349	66978	54239	53769	54449	56341	55293	56127	75630	76495	72183	66561	68059	67579	10854
85	78749	77189	76855	77077	77319	78012	72976	74154	77433	74178	76317	78245	49319	50586	50579	57887	56940	58002	66760	66412	67534	66799	67424	69580	51000	51125	50912	68645	68495	67595	68204	67217	70549	66558	69682	70596	56834	56541	56743	58119	57457	58905	79174	80374	75854	69695	71110	70132	10480
90	83546	81207	81213	80243	81398	80770	77389	76851	80596	77901	79755	80899	51878	51901	52785	60617	59206	61034	69027	68816	70323	70135	70584	72370	53604	53093	52621	71969	70755	70438	72325	70756	73059	69519	72054	73553	58826	58859	59304	61136	60462	61317	81889	83716	79240	72689	74029	73515	10845
95	87455	84816	84262	83467	84602	83575	80168	80380	83524	81823	82561	84173	53470	54219	55505	62992	61744	62873	72090	71753	73388	72347	72995	75726	54898	54449	54901	74509	74780	73082	74615	73796	77128	72729	75471	76929	61435	61189	61589	64455	63259	64215	86069	88102	82115	75893	77135	76445	10881
100	90281	87735	87416	86457	88493	87137	83716	82959	87770	85108	86200	88300	55275	55874	56753	64624	63297	65990	74508	74618	75693	74500	75822	77769	57026	57689	56652	78629	77031	76698	77995	77433	79171	75464	77765	78568	62636	63066	64165	65968	64169	65673	89246	91078	85592	80036	79686	79307	10750
105	92780	91017	90792	89124	91849	89518	85125	85807	90302	87634	88996	91245	57012	59270	58577	67987	66695	67329	77264	76980	78416	77669	78272	81260	58920	59254	58574	80913	80525	79834	80889	79620	81323	77439	81175	81694	65753	65219	66148	68645	66700	68487	92892	94306	88481	80471	82025	82466	10692
110	96570	93799	92616	92390	93585	92562	89055	88639	92377	90863	91299	93911	59002	59780	60512	69515	67622	70128	80025	79878	80483	80616	80578	83718	61390	60850	60999	82929	83124	82160	82887	81748	85130	80533	83050	84714	67252	67271	67621	70305	69349	70268	95701	97922	92007	85208	84877	83532	10695
115	99852	97384	96913	95608	96869	95114	91956	91895	95706	93685	95602	97110	60783	61886	62259	72392	69627	71324	82507	82293	83877	83574	83456	85712	62450	62637	62921	85984	85056	84025	85012	84041	87521	83465	86454	87183	70797	69282	70902	72766	70773	72165	97695	99824	94243	86913	87680	86944	11057
120	102491	99451	99629	98213	100960	96996	94203	93711	98287	96083	97627	99958	62349	63196	64090	74126	71343	73777	84273	83501	85426	85670	85818	88218	64387	62860	63813	87533	87930	86269	88187	87701	89614	85080	89579	90147	72319	71785	71921	74661	72809	74529	100605	102346	98046	89581	90682	88974	10664
125	105176	102553	101261	100731	102273	100881	97145	96901	100295	98820	100354	103217	63713	66278	66034	75670	74113	75103	87704	87020	86874	87937	88657	90526	66005	65514	65195	90787	90240	89029	89853	89885	92758	86553	92078	92123	73554	72713	74162	76899	75329	76178	103568	106613	100141	91771	93389	90871	10431
130	108001	104376	104737	102729	104825	102750	99290	99647	104765	101317	102592	106127	65540	66844	67294	78157	75762	78161	89364	89224	90353	89145	90300	92692	67480	67155	67224	93469	92810	91478	92078	90946	93925	89752	94473	94754	74657	75511	76432	79198	77298	78156	107265	108484	102231	95519	94973	93981	10677
135	110746	107424	106451	105841	108209	104934	101546	101627	106976	104918	106112	107916	66707	68263	68826	79416	77555	79004	90902	90473	91880	90848	91889	95222	69885	68290	69379	94935	95223	93052	94858	93551	96863	90988	96655	97543	76774	76277	77683	80464	78774	79981	108645	110893	105429	96034	96830	95420	10677
140	113624	109669	109711	108775	111195	107877	104033	103724	108938	106427	109144	111465	67534	69278	69764	81781	78439	80983	93301	93603	94182	93893	95017	97222	71039	69683	70325	97299	97584	95478	97581	96624	99605	94473	98730	98972	79160	78277	79212	82285	81228	81196	111884	113534	108200	97908	99321	97512	10917
145	115499	111509	112785	109859	112482	109788	105152	105526	111949	109213	110421	113855	69223	70665	71590	83024	80673	83163	94890	94800	96489	96296	97253	98958	72773	71390	71305	100184	100107	97587	100329	98042	101053	95862	100441	101995	80219	78862	80939	84077	82629	82726	112727	115980	110059	100107	102265	99829	10542
150	119553	115431	114695	112540	115018	111121	108176	107472	113350	111258	112230	115664	70429	71990	72674	84369	81360	84533	96401	96591	97785	98059	98387	101583	74273	72874	72762	101605	102042	98864	101279	100343	102766	96992	102750	102770	81862	81105	81339	85544	84012	85314	115449	118330	112422	102167	103409	102527	10657
155	120621	116362	115978	113892	117475	114254	109731	109722	115299	113129	114628	117346	71233	73514	73887	86502	82833	85810	98108	99276	99413	99728	100422	102972	75018	74271	74094	104184	102505	101035	103656	100823	104318	99265	104591	104475	82560	82035	83580	87004	85741	87173	117423	120060	113706	104169	105756	103581	10538
160	124123	118651	118952	116481	119553	116512	111880	111908	118467	116637	116737	120674	73905	75155	75598	88270	84835	87329	99938	100955	102080	102821	102663	105204	75450	75479	75649	105607	104700	104230	105629	103054	107428	101419	106754	107021	84403	84760	85816	89024	87863	88678	121358	122462	116080	106321	107526	104235	10408
165	125714	120047	120005	119486	121042	118148	113325	113905	119776	117213	119056	122758	74053	76239	76791	89243	86123	88803	102762	102500	103367	103946	104428	106541	77936	77487	76462	106951	107340	105740	106693	104970	108615	103339	108169	108692	86104	86664	85746	89897	88050	90124	123468	124989	118289	108179	109398	106772	10367
170	126886	122566	123758	120136	123887	119486	116120	116434	122719	120724	121176	122632	75577	77718	77586	91124	86692	89767	104116	103277	105178	105323	105081	107970	78926	77847	76291	108773	108037	106588	108022	105372	110957	103952	110457	110540	88236	87307	88733	90893	90109	90710	124258	126707	119528	109767	111241	108330	10566
175	130549	123411	123497	122723	125810	121511	116962	116818	124125	122029	122973	125263	75817	78098	78943	91115	88466	91249	105234	105565	105810	106365	106758	109744	79785	78821	78423	110285	110626	107812	110085	107972	112716	105968	111489	111814	87963	88646	89919	92557	91148	92198	127077	129488	122029	111356	113288	110743	10535
180	132829	126789	126605	124591	127729	122434	118765	118686	124926	122601	124842	127620	76989	80131	80160	93156	88530	92393	107061	106731	107172	108486	107980	110824	81602	79971	79075	112639	111419	109699	112156	109091	113734	108306	113220	113598	89287	90069	90956	94730	92236	93441	130011	131421	124027	113608	114976	111497	10528
185	132835	127638	128460	125749	130702	123871	120797	119635	127951	123456	126638	129848	78547	79598	81034	95242	90469	94052	108171	108038	109103	108847	110125	111970	81588	81037	80570	114463	113994	110464	112326	110460	115218	108216	116310	115144	91405	90263	92245	95544	93445	95500	129734	132840	126158	115350	116196	113597	10515
190	134396	129952	129334	127488	130985	125111	121116	121507	127950	125808	129443	130726	78618	82599	81665	96115	91789	94509	109046	109452	109843	111407	111219	114144	83162	82927	81306	115263	114212	111794	114508	111766	117007	110017	115850	116716	91659	91904	93646	96698	94441	97064	131553	134473	127305	116542	117618	115101	10207
195	137342	131632	130850	128552	131628	125890	121936	122296	130104	127341	130864	132105	80115	81866	82878	96823	91669	96196	110955	110692	110931	112338	112935	115166	83234	83966	81685	116239	117483	114108	115992	112869	118157	111776	116905	118814	92831	93291	93640	97521	95529	96910	133792	136964	127982	118007	118968	116790	10110
200	138534	132438	133326	130473	134437	127557	124133	125485	131883	129515	130717	133697	81247	82559	83786	98850	91569	96818	112592	111422	111397	114105	113572	117165	84985	84831	83621	118590	118379	115917	117938	114373	119287	111656	119389	120121	93943	93722	95228	99098	96700	97652	134263	136857	130404	119508	120404	117167	10371
205	139884	135236	134184	132119	134677	127990	125848	126344	133595	130582	133137	136982	82195	84680	83384	99520	92444	97894	112893	112419	112039	114605	115270	117942	85998	84721	83770	119170	118290	116881	118152	116075	120053	113204	120523	120878	95182	94093	95898	100322	97760	98214	137123	139144	131660	120673	121411	119089	10384
210	143206	135644	136646	133923	136542	130264	126561	126782	134897	132608	134448	137333	82929	84869	85121	99899	93991	99773	114736	113254	114570	115575	115743	117895	87085	85739	84981	121767	119035	118438	119398	116344	121488	115355	121493	122440	95883	95321	96419	101076	98941	100380	137720	140903	132450	121301	123032	119000	10414
215	143889	136875	137373	134123	138255	130235	127821	127640	136580	135352	135428	138677	82909	86376	87298	101958	94213	100147	114726	114195	114205	115052	117044	120216	87556	86141	85697	123837	121863	119515	121068	117292	122683	115694	121641	123042	96927	97067	97902	102596	99041	101051	139466	140991	133999	123770	125456	120023	10087
220	144131	137831	138595	135501	139010	130222	127694	129892	136853	134981	137119	139845	83791	86738	86900	101876	94321	101440	116756	113554	114130	117317	119221	120585	89367	87131	85794	122866	122015	119689	121388	117998	123410	116794	123848	123631	97911	97658	98850	103243	100249	101573	140251	142517	135012	124472	125428	122041	10187
225	147340	137562	139534	137345	141532	130519	129900	129513	137995	136299	137079	140760	85144	87292	87306	103021	94775	101626	117591	114177	115818	118722	119629	121696	89663	88256	86689	125172	123419	120779	122392	118419	124569	117896	125352	125425	98604	98934	100294	103885	100109	103527	139882	144985	136423	124884	126993	122454	10366
230	148745	140111	140519	137807	141094	133166	130071	131376	140295	136566	139927	142009	84800	88837	88233	103933	94492	103107	117573	115332	115448	119353	120247	122109	89519	88565	87811	125337	124341	122603	123940	119871	125752	118800	126444	127856	99480	97619	100426	104762	101387	103323	143095	144847	136997	125945	128098	123134	10209
235	149370	140433	141559	140123	142995	133086	130831	132435	139790	139148	141159	142649	85428	89673	89253	104364	96286	103525	118303	116109	116556	120690	121250	123282	89984	89449	88965	125281	125010	123360	125170	121294	127574	119508	128182	128566	99790	98557	101553	105575	102779	104887	143348	146721	138582	127686	129180	124516	10256
240	149802	141942	142776	140618	145689	133010	131895	133883	141249	139928	140931	143866	85899	89590	89845	105513	95279	104347	119137	116200	117993	121112	123203	124858	91993	90731	89212	127195	126513	123348	125657	121406	127695	119974	127722	129050	101312	98700	101066	105354	103333	105621	145352	147733	138668	127875	129246	125128	10220
245	152221	141264	143421	140205	144782	133011	132357	133163	143476	139511	142008	146416	85493	90374	90064	105886	95458	104955	120027	116209	116996	122707	123256	126659	92567	91220	89058	127807	127860	124674	126380	122322	129146	122246	128381	129229	101930	98533	100828	106428	103963	105575	145337	149011	140975	128362	130986	125736	10297
250	152721	143506	145042	141810	147112	134295	132245	134601	143574	141750	143540	146612	87201	90830	90064	108929	96530	105656	121930	116080	116700	124038	124355	126007	92605	90714	89356	128614	127735	125100	127041	123273	128838	122596	129519	131401	101785	100028	101547	107743	105566	107054	147185	150293	140883	129090	131410	127980	10045
255	155589	144774	145901	142729	147832	134221	133733	135807	144021	141185	144519	146740	87991	91113	91613	107732	96418	106415	122186	116862	117924	125125	124776	128108	92077	90974	89784	130247	129317	127356	127973	124358	129944	122210	129921	131405	102906	100123	101223	107793	104849	107279	147537	150846	142915	129831	132616	127593	9907
260	155017	146732	145989	143982	147632	134600	134721	135957	144838	142764	144020	148398	87403	92191	91373	108697	95636	107011	121935	117012	117635	124007	125324	128141	93222	91706	90977	130440	128567	126213	128840	124320	131471	123866	131817	132652	102892	101147	102851	109289	105391	107667	148370	149997	143196	131172	132519	128636	10159
265	155566	146581	146869	144600	148061	134802	135287	136388	146788	143200	145954	149620	88675	92654	92561	109267	97160	107892	123560	117291	117609	126072	125683	128378	94038	93167	91490	131812	129796	127710	129677	125009	131703	122403	132403	131821	103626	100932	103359	109712	106373	109293	148728	152287	142443	131319	134680	129171	9707
270	157235	146676	148394	144033	148154	134907	135056	137737	147266	145313	147380	149847	88578	93002	92196	110117	97247	108422	123322	117502	118272	125767	126470	128683	94178	93169	92461	132301	131792	127895	130214	124730	130882	124713	132701	134108	103412	100666	102413	111018	106806	109159	149225	153498	144711	132479	135383	130408	10123
275	158819	147896	149612	144958	151117	134311	136646	138419	147853	146519	147483	151294	88149	93264	92384	109022	96797	108707	125972	118263	118074	127898	126439	130240	94682	94095	92045	132738	132208	128025	131587	125712	133485	124932	133343	134551	103998	100932	103863	110727	107888	110061	149357	153594	145386	133014	135486	131308	10234
280	159586	148125	149155	146531	152012	135183	136184	139391	147113	146781	147960	151950	89070	93925	94073	109464	96234	108812	124176	116631	117351	127779	127749	129887	95952	94090	92722	133500	132338	130050	131586	126762	133008	125293	134691	135375	104909	101239	104059	111662	106982	110311	151705	154845	146554	134614	136830	130396	10251
285	159520	149502	150010	147294	151925	134532	135751	138941	147611	146291	149783	152532	90484	94333	93596	110053	96128	109273	125628	117737	117601	128344	128288	130846	96607	94338	93955	133986	132871	129919	131136	125871	135027	125269	135341	134657	105220	101249	103806	111752	107503	110448	151393	153918	146384	135334	136263	131329	9945
290	161494	150053	150198	147670	152641	134899	135431	140160	149739	147028	148441	152828	89762	94980	93193	109683	96276	109645	125501	117072	117956	129640	127762	131519	96254	94086	94009	134648	133382	131902	133081	128140	135052	125872	135210	135862	105415	101855	104721	112589	108726	110894	152139	155050	146687	134817	137529	132332	10315
295	162260	149480	150158	146979	151985	133812	135252	140217	151124	148445	149670	153395	90047	95306	93661	109535	95496	109368	126309	117387	118215	128207	130270	132866	96823	94748	92340	136107	134159	132075	133740	127650	135668	126897	136846	137174	105883	101844	103443	112387	109304	111244	152865	155732	148045	135280	137856	132040	9991
300	162815	150338	151156	148034	153668	134801	134693	141640	151196	148775	151053	152175	90035	95469	94865	110621	96321	109314	125987	117517	116995	129201	129660	132726	96938	95511	93705	134778	136212	132839	134879	127207	136317	127835	136776	136666	106416	102267	104774	112587	109548	111858	152096	157492	149737	136554	138608	133484	9851
[truncated: 11 more columns]
